# Supplementary material for: Does environmental management system certification keep enterprises out of trouble? Evidence from stock price crash risk
Source: PLoS One. 2024 Dec 30;19(12):e0311740. doi: 10.1371/journal.pone.0311740 (PMC11684633; doi:10.1371/journal.pone.0311740)
Supplement: S1 Dataset — (XLSX) [file pone.0311740.s001.xlsx]

## Sheet: Sheet1
stkcd	Company id	year	NCSKEW	DUVOL	Crash	Ret	Sigma	IsPassISO14001	IsPassISO9001
1	1	2008	0.498132	0.51066	0	-0.0172957	0.0948044	0	0
1	1	2009	-0.0497133	0.0666556	0	0.02105	0.063503	0	0
1	1	2010	-0.224743	0.0708325	0	-0.00914133	0.0427807	0	0
1	1	2011	0.0521157	0.124925	0	0.000329667	0.0345079	0	0
1	1	2012	-0.156714	-0.200718	0	0.00121571	0.0332061	0	0
1	1	2013	-0.447238	-0.413617	0	0.00664152	0.0739605	0	0
1	1	2014	-1.06597	-0.968482	0	0.009518	0.0448024	0	0
1	1	2015	-1.23293	-0.517298	0	0.000205423	0.0634329	0	0
1	1	2016	-1.44782	-1.1789	0	-0.0012657	0.0305921	0	0
1	1	2017	-0.132311	-0.320687	0	0.00859473	0.0417577	0	0
1	1	2018	-0.213707	0.00960762	0	-0.00534508	0.0488223	0	0
1	1	2019	-0.0631361	-0.178529	0	0.0118547	0.0403095	0	0
1	1	2020	-0.491135	-0.623629	0	0.00464196	0.0496755	0	0
1	1	2021	-0.16635	-0.546118	0	-0.00135406	0.0568443	0	0
1	1	2022	-0.219184	0.0927657	0	-0.00335826	0.0398479	0	0
2	2	2008	-0.767337	-0.819575	0	-0.015508	0.0899335	0	0
2	2	2009	-0.2697	-0.38884	0	0.0124874	0.0677517	0	0
2	2	2010	-0.0922247	0.0153225	0	-0.0039329	0.0501649	1	1
2	2	2011	0.0120642	-0.0328216	0	-0.000947333	0.0375485	0	0
2	2	2012	-0.357044	-0.263857	0	0.00716164	0.0404992	1	1
2	2	2013	-1.218	-0.987101	0	-0.00319159	0.0499543	0	0
2	2	2014	-0.954016	-0.966584	0	0.0126432	0.0507285	0	0
2	2	2015	-1.55365	-0.602615	0	0.0142858	0.0711313	0	0
2	2	2017	-0.537003	-0.415378	0	0.00983084	0.0470353	0	0
2	2	2018	0.273537	0.408623	0	-0.00253606	0.061872	1	0
2	2	2019	-0.0807272	-0.17262	0	0.00718948	0.0362131	0	0
2	2	2020	-0.0892493	-0.418516	0	-0.000637827	0.0420646	0	0
2	2	2021	-0.081911	-0.0163013	1	-0.00510142	0.0439827	0	0
2	2	2022	-0.53489	-0.428434	0	0.0014204	0.0626078	0	0
4	4	2008	0.301197	0.0344041	0	-0.0169365	0.0727351	0	0
4	4	2009	0.198332	0.521425	0	0.0257366	0.0653159	0	0
4	4	2010	0.212563	0.459379	0	0.00543811	0.0532669	0	0
4	4	2011	0.0124619	0.136683	0	-0.00629898	0.0539359	0	0
4	4	2012	-1.53358	-0.66658	0	0.00188298	0.0589261	0	0
4	4	2013	0.357051	0.0866564	0	0.00849763	0.0562786	0	0
4	4	2014	-1.13201	-0.300924	0	0.00716548	0.0581861	0	0
4	4	2015	-0.314194	-0.35923	0	0.0268671	0.108707	0	0
4	4	2017	1.20997	0.954361	1	-0.0150364	0.0593757	0	0
4	4	2018	-0.424777	-0.209909	0	-0.00600698	0.0434607	0	0
4	4	2019	0.11523	0.375916	0	0.00832629	0.056979	0	1
4	4	2020	-1.80098	-1.04328	0	0.00316829	0.109309	0	1
4	4	2021	-1.58725	-0.449697	0	0.00275408	0.0952938	0	1
4	4	2022	1.29991	0.826174	1	-0.0109213	0.074753	0	0
5	5	2008	-0.13109	0.0721974	0	-0.0159433	0.0914986	0	0
5	5	2009	-1.77629	-1.36758	0	0.0202903	0.076176	1	1
5	5	2010	-0.469965	-0.618011	0	-0.00840402	0.0505372	0	0
5	5	2012	-0.471368	-0.181417	0	-0.00588264	0.0532746	0	0
5	5	2013	-1.38892	-1.02201	0	-0.00235871	0.0447541	0	0
5	5	2014	-1.89062	-1.14702	0	0.0113096	0.0623182	0	0
5	5	2015	-0.095507	-0.163059	0	0.0537678	0.231968	0	0
5	5	2016	-1.56294	-1.10029	0	-0.00665534	0.0491743	0	0
5	5	2017	-1.92313	-0.789142	0	-0.00907747	0.0316128	0	0
5	5	2018	0.175558	0.0911723	0	-0.00744127	0.0459216	0	0
5	5	2019	-0.456929	-0.702741	0	0.00416762	0.0543942	0	0
5	5	2020	-0.410093	-0.0776375	0	-0.00309233	0.0396424	0	0
5	5	2021	0.39262	0.545819	1	0.000126558	0.0628989	0	0
5	5	2022	1.65457	0.913955	1	-0.00319736	0.0446281	0	0
6	6	2008	-0.254287	-0.200522	0	-0.0133538	0.102702	0	1
6	6	2009	-0.466084	-0.515507	0	0.0200017	0.0856343	0	1
6	6	2010	-1.16273	-0.86713	0	0.00106239	0.0721594	0	1
6	6	2011	-1.12317	-1.21447	0	-0.00421008	0.0424799	0	1
6	6	2012	-0.812664	-0.667186	0	0.0107863	0.0611175	0	0
6	6	2013	0.000639032	-0.0743053	0	0.00248952	0.0493582	0	0
6	6	2014	-1.17871	-0.57758	0	0.00882528	0.0548764	0	0
6	6	2015	-1.31917	-1.17669	0	0.0155092	0.110988	0	0
6	6	2016	-0.922536	-0.804836	0	-0.00190892	0.0582454	0	0
6	6	2017	-2.29325	-1.52356	0	0.0028	0.0478438	0	0
6	6	2018	1.15433	0.728344	1	-0.0125618	0.0626117	0	0
6	6	2019	-0.645519	-0.557615	0	0.00199302	0.0368849	0	0
6	6	2020	0.293388	0.457591	0	0.00380992	0.0700336	0	0
6	6	2021	0.300631	0.372366	0	-0.003343	0.0261279	0	0
6	6	2022	-1.63496	-0.531806	0	0.0113246	0.096132	0	0
7	7	2008	0.627605	0.31619	0	-0.0141916	0.0837901	0	0
7	7	2009	-0.00624647	0.0740405	0	0.0171604	0.0619788	0	0
7	7	2010	-0.530813	0.171767	0	0.00474906	0.0428541	0	0
7	7	2011	0.44776	-0.0457888	1	-0.00345722	0.0569884	0	0
7	7	2012	-0.273176	-0.411028	0	0.0181174	0.0712366	0	0
7	7	2013	-0.245684	0.059514	0	0.00164649	0.0721218	0	0
7	7	2014	-2.75767	-1.47991	0	0.00399867	0.0823995	0	0
7	7	2018	1.03319	0.467849	1	-0.012001	0.10088	0	0
7	7	2019	-0.502479	-0.752625	0	0.00570379	0.0727195	0	0
7	7	2020	1.5217	1.00238	1	-0.00416073	0.0589671	0	0
7	7	2021	1.10926	0.752582	1	0.00467431	0.117908	0	0
7	7	2022	-0.257147	-0.107315	0	0.00601218	0.0479224	0	0
8	8	2008	-0.416036	-0.101571	0	-0.0172424	0.0698576	0	0
8	8	2009	-0.666746	-0.664779	0	0.0227989	0.0669701	0	0
8	8	2010	-0.0909549	-0.0114261	0	0.00122452	0.0600223	0	0
8	8	2011	0.793979	0.50106	1	-0.0101995	0.0444323	0	0
8	8	2012	-0.591922	-0.476376	0	0.0118557	0.0692886	0	0
8	8	2013	-0.113084	-0.112687	0	0.0119347	0.0637905	0	0
8	8	2014	-2.76892	-1.27901	0	0.0269505	0.111076	0	0
8	8	2015	-0.3394	-0.3542	0	0.0299083	0.11118	0	0
8	8	2016	1.11933	0.756218	1	-0.00335252	0.054919	0	0
8	8	2017	-0.252908	-0.34304	0	-0.000812627	0.0283581	0	0
8	8	2018	-0.542522	-0.31335	0	-0.0167851	0.0652141	0	0
8	8	2019	-0.34922	-0.151071	0	-0.000294596	0.0451627	0	0
8	8	2020	-0.0666673	-0.249285	0	-0.00615367	0.0357604	0	1
8	8	2021	-2.55034	-1.35365	0	0.00470363	0.0671021	1	0
8	8	2022	-0.00304726	-0.265531	1	-0.00406596	0.0416306	0	0
9	9	2008	-0.942747	-0.572513	0	-0.0187908	0.117689	0	0
9	9	2009	-0.603916	-0.406661	0	0.0241441	0.0802162	0	0
9	9	2010	-1.02534	-0.764789	0	0.0109692	0.0732707	1	1
9	9	2011	0.321843	0.330068	0	-0.00542037	0.0779712	0	0
9	9	2012	-0.983084	-0.286784	0	-0.00224761	0.0642753	0	0
9	9	2013	-1.03603	-1.0132	0	0.00532856	0.0500135	0	0
9	9	2014	-2.66165	-1.50268	0	0.014151	0.0712086	0	0
9	9	2015	-1.22261	-0.652215	0	0.0123697	0.102951	0	0
9	9	2016	-0.58699	-0.266215	0	-0.00326608	0.0566372	0	0
9	9	2017	-0.960413	-0.903585	0	-0.00627343	0.037964	0	0
9	9	2018	-1.79129	-0.967546	0	-0.0080509	0.064472	0	0
9	9	2019	-2.6351	-1.18809	0	0.0132089	0.0755789	0	0
9	9	2020	1.76953	0.612295	1	0.00633237	0.0722545	0	0
9	9	2021	-0.841929	-0.542286	0	0.0171747	0.101052	0	0
9	9	2022	-0.946043	-0.966076	0	-0.00115078	0.0701185	0	0
10	10	2008	0.217355	0.293102	0	-0.0242552	0.107697	0	0
10	10	2009	-0.252973	-0.537382	0	0.0184502	0.0641809	0	0
10	10	2012	1.53573	0.94289	1	0.0102631	0.0796466	0	0
10	10	2014	-0.110662	-0.137393	0	0.000867423	0.0562675	0	0
10	10	2015	-1.11416	-0.598638	0	0.0234337	0.179198	0	0
10	10	2016	-0.3446	-0.225392	0	-0.00329524	0.0663006	0	0
10	10	2017	-1.65624	-0.70183	0	-0.00536833	0.0552139	0	0
10	10	2018	0.118345	0.340182	0	-0.00749516	0.0696961	0	0
10	10	2019	0.0564396	0.0866946	0	0.00280942	0.0647203	0	0
10	10	2020	-0.500509	-0.759361	0	0.00391294	0.0505135	0	0
10	10	2021	-1.11169	-0.814487	0	-9.06731e-05	0.0359315	0	0
10	10	2022	-0.126533	-0.00130492	0	0.00160148	0.0600847	0	0
11	11	2008	-0.348731	-0.201976	0	-0.0201313	0.0852349	0	0
11	11	2009	-0.905986	-0.774656	0	0.0345223	0.08682	0	0
11	11	2010	-0.407473	-0.556423	0	-0.00704575	0.0681534	0	0
11	11	2011	-0.50651	-0.655393	0	0.00105984	0.0794152	0	0
11	11	2012	-0.579953	-0.350443	0	0.00525914	0.0690459	0	0
11	11	2013	-1.0325	-0.912548	0	0.00284063	0.0510026	0	0
11	11	2014	-0.754109	-0.62339	0	0.0062344	0.0428329	0	0
11	11	2015	-1.22544	-0.731434	0	0.0143421	0.118543	0	0
11	11	2016	-1.0979	-0.610741	0	0.00887684	0.0880782	0	0
11	11	2017	-0.492876	-0.444472	0	-0.000717274	0.0497884	0	0
11	11	2018	-0.676616	-0.419188	0	-0.00916182	0.0643672	0	0
11	11	2019	-0.243576	-0.308296	0	0.00198192	0.0443377	0	0
11	11	2020	-0.0708669	-0.384643	0	0.00991521	0.094666	0	0
11	11	2021	-2.01662	-0.651143	0	0.00129802	0.0566598	0	0
11	11	2022	-0.807923	-0.299945	0	0.00286162	0.0625156	0	0
12	12	2008	0.110949	-0.0302111	0	-0.0114734	0.108775	0	1
12	12	2009	-0.421779	-0.122264	0	0.0198412	0.0820327	0	1
12	12	2010	-0.346693	-0.500441	0	0.0130676	0.0665869	0	1
12	12	2011	0.0463807	-0.2142	0	-0.0132455	0.0546489	0	1
12	12	2012	-0.470601	-0.449943	0	-0.00025248	0.0499984	0	1
12	12	2013	-0.463842	-0.495262	0	0.00152779	0.0559572	0	1
12	12	2014	-0.611956	-0.771302	0	0.00292392	0.0314034	0	1
12	12	2015	-0.829664	-0.889687	0	0.0128459	0.0865036	0	1
12	12	2016	-1.39362	-1.11978	0	-0.00075648	0.0625116	0	1
12	12	2017	-0.379121	-0.313287	0	-0.00222514	0.0350655	0	1
12	12	2018	-0.579858	-0.4233	0	-0.0107405	0.0440419	0	1
12	12	2019	-1.4912	-0.794963	0	0.00737198	0.0442175	1	1
12	12	2020	-0.537314	-0.368074	0	0.00984921	0.0667706	0	0
12	12	2021	-0.446051	-0.136626	0	0.00912919	0.083412	0	1
12	12	2022	-0.481329	-0.637564	0	-0.0059481	0.0527418	0	0
14	14	2008	0.398347	0.171538	0	-0.0034851	0.124768	0	0
14	14	2009	-1.03337	-1.08374	0	0.0176079	0.0778717	0	0
14	14	2010	0.290746	0.297125	0	-0.00872475	0.0531756	0	0
14	14	2011	-0.175225	-0.099468	0	-0.0113035	0.0417207	0	0
14	14	2012	-1.03009	-1.29922	0	0.0149931	0.0949938	0	0
14	14	2013	-0.366056	-0.484728	0	0.00615823	0.0717779	0	0
14	14	2014	0.0533327	-0.0732504	0	0.00689826	0.0505764	0	0
14	14	2015	-0.0473676	-0.154862	0	0.0177037	0.126839	0	0
14	14	2016	0.084697	0.377746	0	0.00076768	0.0716794	0	0
14	14	2017	1.45437	0.933744	1	-0.0117273	0.0447135	0	0
14	14	2018	-0.37286	-0.502006	0	0.00150859	0.0947834	0	0
14	14	2019	-0.688188	-0.721308	0	0.00121292	0.0464739	0	0
14	14	2020	0.581513	0.384345	0	-0.000996442	0.0502757	0	0
14	14	2021	0.441884	0.275347	0	-0.000287269	0.033155	0	0
14	14	2022	-1.29424	-0.392219	0	0.0120135	0.0846462	0	0
16	16	2008	-1.23536	-0.646441	0	-0.0030524	0.0880465	0	0
16	16	2009	-0.875751	-0.237351	0	0.0200651	0.0685818	0	0
16	16	2010	-0.224656	-0.11044	0	-0.00783912	0.0547523	0	0
16	16	2011	-0.348054	-0.0614108	0	-0.00700702	0.0440893	0	0
16	16	2012	-0.830443	-0.328759	0	0.000855216	0.0407741	0	0
16	16	2013	-0.548608	-0.520466	0	0.00459085	0.0375086	0	0
16	16	2014	0.458816	0.29192	0	0.00958728	0.0496792	0	0
16	16	2015	1.42698	1.14378	0	0.02949	0.123615	0	0
16	16	2016	-0.348092	-0.299507	0	-0.00666717	0.0688253	0	0
16	16	2017	-0.941359	-0.820042	0	0.00680741	0.046162	0	0
16	16	2018	-0.369459	-0.212962	0	-0.00963237	0.0628854	0	0
16	16	2019	-1.03391	-0.697941	0	0.00764067	0.0545924	0	0
16	16	2020	-1.27021	-0.87172	0	0.0130065	0.104395	0	0
16	16	2021	-0.998337	-0.594341	0	0.00148951	0.0537935	0	0
16	16	2022	-0.720111	-0.560828	0	-0.00622856	0.0460066	1	1
17	17	2010	-2.06142	-1.05683	0	0.0247685	0.0989185	0	0
17	17	2011	0.0486818	-0.138021	0	-0.0105858	0.0535508	0	0
17	17	2012	-0.24412	-0.438998	0	0.0121115	0.0698317	0	0
17	17	2014	-0.297405	-0.328764	0	0.010204	0.059776	0	0
17	17	2015	-0.414834	-0.170164	0	0.0226696	0.137517	0	1
17	17	2016	-0.988317	-0.744305	0	0.000568745	0.0733667	0	0
17	17	2017	-0.482485	-0.436677	0	-0.0131787	0.0427392	0	0
17	17	2018	-1.22509	-0.646517	0	-0.00356541	0.0857265	0	0
17	17	2019	-2.28864	-1.40677	0	0.00266054	0.0658778	0	0
17	17	2020	0.23468	0.345176	0	-0.00889104	0.0784585	0	0
17	17	2021	-1.12059	-0.506252	0	0.00955798	0.0655178	0	0
17	17	2022	0.702412	0.187946	1	0.0099868	0.095612	0	0
18	18	2008	-0.0986917	0.455972	0	-0.0113307	0.0817054	0	0
18	18	2009	-0.123131	-0.207483	0	0.0178309	0.0731086	0	0
18	18	2010	0.411711	0.40693	0	-0.000861314	0.0483841	0	0
18	18	2011	0.401091	0.307173	0	-0.00887412	0.0509719	0	0
18	18	2012	-0.227054	-0.532546	0	0.00877671	0.0533172	0	0
18	18	2013	0.209689	-0.0588367	0	0.00809644	0.0492761	0	0
18	18	2014	-1.71389	-1.05876	0	0.031274	0.0790897	0	0
18	18	2015	-0.180744	-0.0167946	0	0.0208107	0.130817	0	0
18	18	2016	-0.219609	-0.243155	0	0.000109729	0.0916512	0	0
18	18	2017	0.580251	0.235401	1	-0.00970208	0.0454223	0	0
18	18	2018	0.380445	0.323496	0	-0.0167349	0.0921657	0	0
18	18	2019	1.72043	1.01279	1	-0.00913733	0.121082
19	19	2008	0.0923798	-0.224409	0	-0.0212498	0.106533	0	1
19	19	2009	-0.0783359	-0.0681093	0	0.0165718	0.0697776	0	0
19	19	2010	0.00862234	-0.36625	0	0.00352998	0.0772095	0	0
19	19	2011	-0.159385	0.170596	0	-0.00542785	0.0513125	0	0
19	19	2012	-0.045377	-0.262575	1	0.00358726	0.0591075	0	0
19	19	2013	-0.498682	-0.301015	0	-0.00053522	0.044696	0	0
19	19	2014	0.18218	0.0856541	0	0.00453711	0.0412891	0	0
19	19	2015	-0.442843	-0.858995	0	0.0225705	0.118567	0	0
19	19	2016	-1.45702	-1.34471	0	0.0126819	0.112557	0	0
19	19	2017	-0.96334	-0.782208	0	-0.0035205	0.0666001	0	0
19	19	2018	-1.13131	-0.508011	0	-0.010917	0.0846987	0	0
19	19	2019	-0.654014	-0.571107	0	-0.0020751	0.039112	0	0
19	19	2020	-2.61099	-1.19694	0	0.00914915	0.106501	0	0
19	19	2021	0.00383153	-0.093786	0	1.84615e-05	0.0444792	0	0
19	19	2022	0.179536	0.00976167	0	0.00347472	0.0523715	0	0
20	20	2008	1.06573	0.839146	1	-0.0224858	0.0844976	0	0
20	20	2009	-1.59402	-0.54369	0	0.033692	0.0868525	0	0
20	20	2010	-0.438152	-0.556449	0	-0.000273137	0.0751178	0	0
20	20	2011	-0.0923734	-0.243399	0	-0.0103671	0.0436022	0	0
20	20	2012	-1.18159	-0.752175	0	0.00558425	0.070839	0	0
20	20	2013	-0.730878	-0.312502	0	0.0017271	0.0387228	0	0
20	20	2015	-0.93867	-0.387864	0	0.0468246	0.173393	0	0
20	20	2016	-0.341662	-0.237464	0	-0.00403138	0.0617273	0	0
20	20	2017	1.0114	0.674558	1	-0.0102043	0.0539238	0	0
20	20	2018	-1.60748	-1.26505	0	-0.000284784	0.113079	0	0
20	20	2019	-0.400714	-0.335028	0	0.00124825	0.0423047	0	0
20	20	2020	-0.417633	-0.284356	0	0.000941904	0.0687136	0	0
20	20	2021	0.45264	0.448401	1	5.74038e-05	0.0585341	0	0
20	20	2022	1.36636	0.805516	1	0.00162756	0.0644603	0	0
21	21	2008	-0.129331	0.186961	0	-0.0227207	0.0767958	0	0
21	21	2009	-0.5013	-0.397832	0	0.0250629	0.0689383	0	0
21	21	2010	0.491166	0.0444673	0	0.00795871	0.0567936	1	1
21	21	2011	-0.112638	-0.001682	0	-0.0145646	0.0489302	1	0
21	21	2012	0.305019	0.152508	0	-0.000534686	0.0395562	0	0
21	21	2013	-1.32655	-1.0711	0	0.00387487	0.0579893	0	0
21	21	2014	-0.161211	-0.109596	0	0.00699115	0.0457787	0	0
21	21	2015	-1.19832	-0.684791	0	0.0178245	0.124823	1	0
21	21	2016	-0.76389	-0.818029	0	-0.00263032	0.0656603	1	0
21	21	2017	0.34123	-0.123056	1	0.00134261	0.0352357	0	0
21	21	2018	-0.390447	0.0313221	0	-0.00814782	0.0626462	1	0
21	21	2019	-1.10491	-0.714386	0	0.0191926	0.101429	0	0
21	21	2020	-1.02869	-0.871541	0	0.0126612	0.0925551	1	0
21	21	2021	-0.480451	-0.203836	0	-0.0022056	0.0483231	0	0
21	21	2022	-0.633003	-0.460742	0	-0.00663862	0.0434569	0	0
22	22	2008	0.00213819	-0.207626	0	-0.0166598	0.0660045	0	0
22	22	2009	-0.725135	-0.441415	0	0.0110813	0.0510855	0	0
22	22	2010	-0.237527	0.0800122	0	-7.77059e-05	0.0430715	0	0
22	22	2011	-1.46611	-0.392886	0	-0.00639371	0.0455059	0	0
22	22	2012	-0.411827	-0.442967	0	0.00323924	0.0370684	0	0
22	22	2013	-0.94481	-1.05424	0	0.0131007	0.095185	0	0
22	22	2014	-0.846156	-0.526984	0	0.00827585	0.0488155	0	0
22	22	2016	-1.5335	-1.045	0	0.00302556	0.0774671	0	0
22	22	2017	-0.627562	-0.655429	0	0.00729031	0.0577724	0	0
23	23	2008	-0.235398	-0.259611	0	-0.0157163	0.0984552	0	0
23	23	2009	-0.475349	-0.471425	0	0.0234232	0.081856	1	1
23	23	2010	0.315201	0.305516	0	-0.000926569	0.0614077	0	0
23	23	2011	-0.882105	-0.849662	0	-0.00690067	0.0392183	0	1
23	23	2012	-1.16029	-0.40846	0	0.00412606	0.0552989	0	0
23	23	2013	-0.168653	-0.62213	0	0.00454056	0.0350732	0	1
23	23	2014	-2.67632	-1.18223	0	0.0213319	0.0595984	0	1
23	23	2015	0.311393	0.64806	0	0.0283733	0.120893	0	1
23	23	2016	-0.134889	0.048898	0	0.00359994	0.0703561	0	1
23	23	2017	0.419178	0.0449716	1	-0.007448	0.0536525	0	1
23	23	2018	-0.683227	-0.658908	0	-0.0059069	0.0821347	1	1
23	23	2019	-0.443825	-0.267769	0	0.0021966	0.0592784	1	1
23	23	2020	0.154368	-0.435984	1	0.00664088	0.0691774	1	1
23	23	2021	-0.0282314	-0.0733901	0	-0.00290538	0.034653	1	1
23	23	2022	-0.566045	-0.239015	0	0.0027132	0.0718835	1	1
24	24	2008	-0.142573	-0.200775	0	-0.0142492	0.109381	0	0
24	24	2009	-0.447647	-0.340629	0	0.0183046	0.0879081	0	0
24	24	2010	0.0558329	0.218299	0	-0.00812898	0.0594479	0	0
24	24	2011	0.173879	-0.096429	0	0.00346731	0.0442045	0	0
24	24	2012	0.258398	0.414098	0	0.0114674	0.0519782	0	0
24	24	2013	0.0296987	-0.110781	0	-0.00571074	0.0600335	0	0
24	24	2014	-1.02553	-0.698195	0	0.0151199	0.0718418	0	0
25	25	2008	0.113167	0.141234	1	-0.0213568	0.0997195	0	0
25	25	2009	-2.40059	-1.0246	0	0.0254171	0.0937792	0	0
25	25	2010	0.154728	0.203994	0	-0.00147645	0.0659598	0	0
25	25	2011	-0.371518	-0.221678	0	-0.00823202	0.0572433	0	0
25	25	2012	-1.10214	-0.636806	0	0.00332759	0.058802	0	0
25	25	2013	-1.86436	-0.707874	0	0.00829863	0.055218	0	0
25	25	2014	-0.0948193	-0.0770181	0	0.00421654	0.0567259	0	0
25	25	2015	-0.814832	-1.11205	0	0.061536	0.205191	0	0
25	25	2016	-1.4308	-0.865736	0	-0.0063811	0.0637326	0	0
25	25	2017	-1.61127	-1.00417	0	-0.00536931	0.0613462	0	0
25	25	2018	-0.0290576	-0.207946	0	-0.00554576	0.0597829	0	0
25	25	2019	-1.7875	-1.1119	0	0.00431242	0.0565352	0	0
25	25	2020	-1.32171	-1.0965	0	-0.00291448	0.0543256	0	0
25	25	2021	0.597708	0.642735	0	-0.00179208	0.0324541	0	0
25	25	2022	-0.372411	0.00655315	0	0.0082042	0.112576	0	0
26	26	2008	1.0483	0.484892	1	-0.0190646	0.0816963	0	1
26	26	2009	-0.279664	-0.494511	0	0.0220217	0.0675159	0	1
26	26	2010	-0.069919	-0.703363	1	0.00751861	0.0533683	0	1
26	26	2011	-0.582798	-0.327085	0	0.0022369	0.0540984	0	0
26	26	2012	1.17715	0.0199277	1	-0.00801275	0.052769	0	0
26	26	2013	-0.570866	-0.807329	0	2.33269e-05	0.0466989	0	0
26	26	2014	0.181231	0.225157	1	0.00717664	0.039479	0	0
26	26	2015	-0.79827	-0.197409	0	0.0157768	0.114287	1	0
26	26	2016	-0.661561	-0.509634	0	-0.00098354	0.0695255	1	0
26	26	2017	-0.436484	0.0335281	0	-0.00265127	0.039135	0	0
26	26	2018	-0.0356518	0.027811	0	-0.00754441	0.0391559	0	0
26	26	2019	-2.6351	-1.08107	1	0.0113398	0.0799753	0	0
26	26	2020	-1.35688	-1.21925	0	0.00453887	0.0874067	0	0
26	26	2021	0.461214	0.450659	0	0.00214894	0.0431547	0	0
26	26	2022	-0.183587	-0.244844	0	-0.00114382	0.0406847	0	0
27	27	2008	0.215931	-0.0189702	0	-0.0173805	0.0729124	0	0
27	27	2009	-0.823967	-0.640876	0	0.0119362	0.0604071	0	0
27	27	2010	-0.334585	-0.0337837	0	-0.00456839	0.0352554	0	0
27	27	2011	-0.322678	0.0673568	0	-0.00564365	0.0291939	0	0
27	27	2012	0.555762	0.67869	0	0.000187778	0.025088	0	0
27	27	2013	0.0897801	-0.134026	0	-0.000802596	0.030889	0	0
27	27	2014	-1.51556	-1.19418	0	0.0152255	0.0454122	0	0
27	27	2015	-0.744946	-0.531269	0	0.0106276	0.100547	0	0
27	27	2016	-0.32858	-0.340269	0	-0.00552442	0.0431874	0	0
27	27	2017	-1.30391	-0.381764	0	-0.001665	0.0273347	0	0
27	27	2018	-0.216731	-0.248526	0	-0.0020122	0.0314569	0	0
27	27	2019	-1.53481	-0.751878	0	0.00399002	0.0352146	0	0
27	27	2020	-1.07285	-0.574709	0	0.00415598	0.0422547	0	0
27	27	2021	-0.11347	0.0423812	0	0.00928804	0.0845856	0	0
27	27	2022	-1.10794	-0.749293	0	-0.003415	0.0419507	0	0
28	28	2008	-0.665106	-0.141213	0	-0.002796	0.0817168	0	0
28	28	2009	-0.486227	0.022562	0	0.0112302	0.0414062	0	0
28	28	2010	0.0165484	-0.0878076	0	0.00559651	0.0649885	0	1
28	28	2011	-0.038394	-0.228275	0	-0.0073708	0.0457858	0	0
28	28	2012	-0.209781	-0.21886	0	0.0115155	0.0554196	0	0
28	28	2013	-0.730463	-0.529533	0	0.00674727	0.0523856	0	0
28	28	2014	-0.253731	-0.405015	0	0.00171721	0.0462312	0	0
28	28	2015	-0.418109	0.247613	0	0.0112166	0.0832625	0	0
28	28	2016	-0.428481	-0.711039	0	0.0011088	0.0382635	1	0
28	28	2017	0.156301	0.247283	0	-0.00136275	0.0349795	0	1
28	28	2018	0.0182978	0.0147897	0	-0.00641396	0.0398937	0	1
28	28	2019	0.0577344	0.37687	0	0.00264015	0.0382429	0	0
28	28	2020	0.393731	0.107481	0	0.00157985	0.0482132	0	0
28	28	2021	0.0187316	0.0998849	0	-0.00331473	0.0278834	0	0
28	28	2022	-0.215212	-0.0769431	0	-0.00104888	0.0425112	0	0
29	29	2008	-1.27713	-0.957485	0	-0.0170945	0.0920268	0	0
29	29	2009	-1.59734	-0.886256	0	0.0245358	0.0946393	0	0
29	29	2010	0.00719118	0.201408	0	-0.00669449	0.0564723	0	0
29	29	2011	-1.54943	-0.35078	0	-0.00592018	0.0502924	0	0
29	29	2012	-0.745736	-0.434814	0	0.00603029	0.0560277	0	0
29	29	2013	-1.00785	-0.716469	0	-0.000708615	0.0467581	0	0
29	29	2014	-1.70795	-1.02636	0	0.0127384	0.051544	0	0
29	29	2015	-0.804804	-1.03701	0	0.0183681	0.111103	0	0
29	29	2016	-0.848146	-0.12762	0	-0.000217194	0.0909652	0	0
29	29	2021	0.222833	0.042481	0	0.00308323	0.0474825	0	0
29	29	2022	-0.301168	-0.163267	0	0.0146309	0.0794904	0	0
30	30	2009	-0.187489	-0.196101	0	0.0286625	0.0789441	0	0
30	30	2012	-0.76564	-0.521916	0	0.00454156	0.0772745	0	0
30	30	2013	-0.313978	-0.0809742	0	-0.0050369	0.053435	0	0
30	30	2014	-0.44385	-0.286762	0	0.0074076	0.0427131	0	0
30	30	2015	-2.07422	-0.970077	0	0.009656	0.112564	0	0
30	30	2016	-0.599878	-0.56536	0	-0.00183729	0.0533314	0	0
30	30	2017	0.095517	-0.0667527	0	-0.000168451	0.0251853	0	0
30	30	2018	-0.760294	-0.695742	0	-0.00737357	0.0398153	0	0
30	30	2019	-0.302677	-0.533674	0	0.00614856	0.0390084	0	0
30	30	2020	-0.8086	-0.606753	0	0.0120457	0.0823862	0	0
30	30	2021	-0.0682037	-0.21423	0	0.00307263	0.0641164	0	0
30	30	2022	-0.231962	-0.190713	0	-0.00822726	0.047723	0	0
31	31	2008	-1.01327	-0.763186	0	-0.0142521	0.113163	0	0
31	31	2009	-0.560988	-0.646485	0	0.0201099	0.0824985	0	0
31	31	2010	0.0797167	-0.0568346	0	-0.00975841	0.0436383	0	0
31	31	2011	-0.52402	-0.785157	0	-0.00889292	0.0373812	1	1
31	31	2012	-0.214702	-0.193164	0	0.0037359	0.0435689	0	0
31	31	2013	0.074079	0.103035	0	-0.00197556	0.04441	0	0
31	31	2014	-2.76892	-1.54715	0	0.0187239	0.0832554	0	0
31	31	2015	0.494938	0.190916	0	0.0166625	0.118111	0	0
31	31	2016	-0.669724	-0.589776	0	-0.00731986	0.056829	1	0
31	31	2018	0.491327	-0.0365794	0	-0.0116236	0.0596128	0	0
31	31	2019	-0.699239	-0.680984	0	0.00862554	0.0424051	0	0
31	31	2020	-0.0741035	0.113234	0	-0.00771854	0.0468899	0	0
31	31	2021	0.121748	0.167185	0	-0.00256958	0.0349485	0	0
31	31	2022	-0.152077	-0.0942665	0	0.00185422	0.0592643	0	0
32	32	2008	-0.57771	-0.493383	0	-0.00930706	0.104533	0	0
32	32	2009	-0.749303	-0.561488	0	0.0127809	0.0650333	0	0
32	32	2010	-0.153175	-0.0722028	0	0.00495351	0.0682663	0	0
32	32	2011	0.33362	0.381958	0	-0.00930437	0.0417734	0	0
32	32	2012	-1.19276	-0.423095	0	0.00758569	0.079317	0	0
32	32	2013	-0.852082	-0.34051	0	0.00537612	0.0586798	0	0
32	32	2015	-1.13804	-0.579971	0	0.0232182	0.117054	0	0
32	32	2016	-0.90765	-0.291871	0	-0.00464106	0.0694553	0	0
32	32	2018	-0.370183	-0.158063	0	-0.00500947	0.0628211	1	0
32	32	2019	-1.76678	-0.388297	0	0.0153805	0.0585217	1	0
32	32	2020	-0.133346	-0.466428	0	0.00788816	0.083833	1	0
32	32	2021	-1.07648	-1.00987	0	0.00517171	0.0723483	1	0
32	32	2022	-0.920878	-0.953716	0	0.00352058	0.0935295	0	0
33	33	2008	-0.476257	-0.364604	0	-0.0134078	0.0914342	0	0
33	33	2009	-1.6947	-1.24742	0	0.0229513	0.0842565	0	0
33	33	2010	-0.694816	-0.131001	0	-0.00486802	0.0453596	0	0
33	33	2011	-0.637623	-0.635176	0	-0.00656058	0.0556804	0	0
33	33	2012	-0.440017	-0.231699	0	0.00428374	0.045029	0	0
33	33	2013	-2.31844	-0.942652	0	-0.000416615	0.0573852	0	0
33	33	2014	-0.0607076	-0.239964	0	0.0101781	0.0627812	0	0
34	34	2008	2.00684	1.1265	1	-0.0268493	0.120997	0	0
34	34	2009	-0.56622	-0.878131	0	0.0358476	0.074623	0	0
34	34	2011	-0.0383163	-0.122767	0	-0.0125655	0.0638294	0	0
34	34	2012	-1.60577	-0.959303	0	0.00401678	0.0845816	0	0
34	34	2013	0.454575	0.276433	1	0.00136826	0.0387447	1	0
34	34	2014	-0.912893	-0.594248	0	0.0103115	0.0480639	0	0
34	34	2016	0.0327108	-0.000210124	0	-0.00266714	0.0879233	0	0
34	34	2018	0.0338382	-0.0292281	0	-0.0123638	0.0679879	0	0
34	34	2019	-1.30996	-1.11005	0	0.00981435	0.0653501	0	0
34	34	2020	0.799943	0.532747	1	0.00525106	0.0842167	0	0
34	34	2021	0.0805084	-0.265964	0	-0.00424548	0.0526018	1	1
34	34	2022	-1.23395	-0.922754	0	0.00995024	0.0836075	0	0
35	35	2008	-0.543314	-0.0320337	0	-0.00569197	0.102872	0	0
35	35	2009	-0.865354	-0.286929	0	0.0192685	0.0632229	0	0
35	35	2010	0.108296	-0.0564553	0	0.00108506	0.0586934	0	0
35	35	2011	0.252531	0.0808233	0	0.00843517	0.0531005	0	0
35	35	2014	-0.262054	-0.414519	0	0.00387517	0.0349902	1	1
35	35	2015	-0.182393	-0.151361	0	0.0084422	0.0873875	0	1
35	35	2016	0.756685	-0.108509	1	0.000502341	0.0556042	1	1
35	35	2017	0.103345	0.486372	0	-0.00222662	0.0302774	0	1
35	35	2019	-0.522209	-0.589868	0	0.00467765	0.0538464	1	1
35	35	2020	0.809751	0.624382	0	-0.00725431	0.0325758	0	0
35	35	2021	-0.887754	-0.315173	0	0.00873652	0.054617	0	0
35	35	2022	-0.557666	-0.470503	0	5.056e-05	0.0804144	0	0
36	36	2008	0.215625	0.359	0	-0.0228706	0.0914824	0	0
36	36	2009	-0.621195	-0.765072	0	0.0262204	0.0731443	0	0
36	36	2010	-1.58552	-1.04145	0	-0.00806435	0.0623896	0	0
36	36	2011	-1.88668	-0.563581	0	-0.00805243	0.0454733	0	0
36	36	2012	-1.36955	-1.305	0	0.00941626	0.0756213	0	0
36	36	2013	-0.993504	-0.274905	0	-0.00319032	0.0496627	0	0
36	36	2014	-0.17214	-0.37453	0	0.00982644	0.0463833	0	0
36	36	2015	-0.448017	-0.629266	0	0.0215829	0.131038	0	0
36	36	2016	-0.927673	-0.416758	0	0.00024086	0.0562096	0	0
36	36	2017	-1.54069	-0.655543	0	0.00335092	0.0533986	0	0
36	36	2018	-0.157341	-0.419348	0	-0.00574214	0.0686047	0	0
36	36	2019	-0.342405	-0.0114867	0	0.00264385	0.0368073	0	0
36	36	2020	0.0517699	0.150132	0	0.00109508	0.0462883	0	0
36	36	2021	-1.95596	-1.35573	0	0.00403117	0.055045	0	0
36	36	2022	-0.0354238	-0.336629	1	9.662e-05	0.0485014	0	0
37	37	2008	-0.404758	-0.19165	0	-0.0149952	0.0884162	0	0
37	37	2009	-0.266075	-0.386345	0	0.0186536	0.0708125	0	0
37	37	2010	-1.10151	-0.622388	0	-0.00463674	0.0670952	0	0
37	37	2011	0.0710579	0.00409161	0	-0.00595594	0.044815	0	0
37	37	2012	0.215077	0.397147	0	0.0040272	0.0414773	0	0
37	37	2013	-0.876613	-0.558027	0	0.0004005	0.0397853	0	0
37	37	2015	-0.506587	-0.386521	0	0.0175582	0.120187	0	0
37	37	2017	-0.539626	-0.473174	0	-0.00784875	0.0441666	0	0
37	37	2018	-1.43845	-0.746885	0	-0.00584418	0.0661501	0	0
37	37	2019	-1.14833	-1.1251	0	0.0230683	0.0990581	0	0
37	37	2020	-0.808742	-0.560281	0	0.000220654	0.0795076	0	0
37	37	2021	0.54123	0.526357	0	-0.00445002	0.0614643	0	0
37	37	2022	-0.0607088	-0.348625	1	0.0029188	0.0732438	0	0
38	38	2013	-1.51573	-0.667391	0	0.0101061	0.0968592	0	0
38	38	2014	-0.714756	-0.15176	0	0.00746947	0.0566937	0	0
38	38	2015	0.225824	0.387746	0	0.0463213	0.119588	0	0
38	38	2019	-0.947124	-1.13434	1	0.0058174	0.129786	0	0
38	38	2020	-0.972288	-0.75192	0	-0.00151987	0.0723103	0	0
38	38	2021	0.0083627	-0.159664	0	-0.0014941	0.0361861	0	1
38	38	2022	1.65457	0.900846	1	-0.0105809	0.0822598
39	39	2008	-0.396881	-0.271016	0	-0.0236921	0.0726473	1	1
39	39	2009	-1.16865	-0.861754	0	0.0168293	0.0600023	1	1
39	39	2010	-0.196468	-0.226964	0	0.0128606	0.0571457	1	1
39	39	2011	-0.226792	0.0998886	0	-0.0095032	0.0559562	0	0
39	39	2012	0.359755	0.73293	1	-0.000370617	0.0500051	0	1
39	39	2013	-0.518812	-0.39227	0	0.00700117	0.0598396	0	0
39	39	2014	-1.0484	-0.99004	0	0.00870774	0.0466679	1	0
39	39	2015	-0.364599	-0.599928	0	0.00260181	0.0795654	1	1
39	39	2016	-1.08039	-0.710702	0	-0.00542442	0.0542443	0	0
39	39	2017	0.00887004	0.0560133	0	0.00955633	0.0379512	1	0
39	39	2018	0.135512	0.342155	0	-0.0131218	0.0532043	0	0
39	39	2019	0.14867	0.00821134	0	0.00353746	0.0364862	1	0
39	39	2020	-1.76585	-1.16107	0	0.00997838	0.0569358	0	0
39	39	2021	0.427833	0.44364	0	0.00504954	0.0652472	1	0
39	39	2022	-0.58369	-0.718477	0	-0.00810414	0.0321139	0	0
40	40	2008	-0.438523	0.0606825	0	-0.0146378	0.0813718	0	0
40	40	2009	-0.632142	-0.16677	0	0.0163684	0.0658779	0	0
40	40	2010	-0.477408	-0.222167	0	-0.00497673	0.0618825	0	0
40	40	2011	-0.269638	-0.0430133	0	-0.00891533	0.0417716	0	0
40	40	2012	-1.27849	-0.841226	0	0.00963786	0.0634242	0	0
40	40	2013	-0.116607	-0.0947651	0	-0.00310906	0.0318162	0	0
40	40	2014	-1.5012	-0.585374	0	0.00929285	0.0350796	0	0
40	40	2015	-1.17839	-0.80847	0	0.0310423	0.138237	0	0
40	40	2016	-0.00895976	0.404903	0	-0.00149636	0.0716155	0	0
40	40	2017	-0.304957	0.0170761	0	0.00379476	0.0473023	0	0
40	40	2018	-0.596591	-0.428471	0	-0.0112882	0.0574671	0	0
40	40	2019	-0.498827	0.01972	0	-0.00887092	0.0574417	1	1
40	40	2020	-0.619245	-0.462002	0	-0.00182181	0.0576534	1	1
40	40	2021	0.425148	0.213399	0	0.00440398	0.0669219	1	1
40	40	2022	-2.24254	-1.19341	0	0.00247598	0.09455	1	1
42	42	2008	-0.28889	-0.163489	0	-0.0209827	0.0964634	0	0
42	42	2009	-0.403293	-0.159664	0	0.0309946	0.0976699	0	0
42	42	2010	-0.00872634	0.276817	0	-0.00292224	0.0600669	0	0
42	42	2011	0.330087	0.404487	0	-0.00291615	0.052659	0	0
42	42	2012	-0.553426	-0.521356	0	0.00955694	0.0533361	0	0
42	42	2013	-1.26034	-0.854323	0	0.00658409	0.0468759	0	0
42	42	2014	-0.49089	-0.108247	0	0.00481025	0.0490568	0	0
42	42	2015	-0.706681	-0.607776	0	0.0100051	0.0893741	0	0
42	42	2016	-0.509681	-0.0665498	0	0.000312525	0.0404161	0	0
42	42	2017	0.436944	0.196442	0	-0.00524308	0.0293102	0	0
42	42	2018	1.47758	0.653011	1	-0.00550121	0.0596514	0	0
42	42	2019	0.191751	0.00468808	0	0.000162673	0.0347868	0	0
42	42	2020	0.189452	0.10821	0	-0.00240477	0.0373801	0	0
42	42	2021	0.515261	0.543255	0	-0.00193213	0.0271969	0	0
42	42	2022	-0.31312	-0.226277	0	0.00221766	0.0716933	0	0
43	43	2008	-0.376083	-0.203403	0	-0.0227728	0.10095	0	0
43	43	2009	-0.724419	-0.722966	0	0.0276164	0.0898875	0	0
43	43	2010	-0.101434	0.0434139	0	-0.00194429	0.064497	0	0
43	43	2011	-0.136577	-0.541434	0	-0.00406394	0.0430578	0	0
43	43	2012	-0.449408	-0.356093	0	0.0181174	0.0822169	0	0
43	43	2013	-0.0561313	-0.39201	0	-0.00181246	0.0561341	0	0
43	43	2014	-1.21577	-1.42347	0	0.0104061	0.0714887	0	0
43	43	2015	-0.809796	-0.756741	0	0.0139799	0.129922	0	0
43	43	2016	-0.511069	-0.665945	0	0.00366743	0.0775352	0	0
43	43	2017	-0.779632	-0.227172	0	-0.00359918	0.0407156	0	0
43	43	2018	1.11526	0.698763	1	-0.00373594	0.047175	0	0
43	43	2019	-0.827927	-0.350269	0	0.023689	0.0591354
45	45	2008	-0.690553	-0.491597	0	-0.00619367	0.0965452	0	0
45	45	2009	-0.0256335	-0.0665681	0	0.0245028	0.0829401	0	0
45	45	2010	0.545071	0.856551	0	0.00546155	0.0661724	0	0
45	45	2011	-1.08353	-0.856426	0	-0.00954275	0.0521089	0	0
45	45	2012	-0.917504	-0.211347	0	-0.0054082	0.0610795	1	0
45	45	2013	-1.47911	-1.15202	0	0.00586052	0.0616648	0	0
45	45	2014	0.689364	0.0832398	1	0.00721749	0.074451	1	1
45	45	2015	0.0224076	0.180816	0	0.0136548	0.107698	1	1
45	45	2016	-0.0109014	-0.241729	0	0.00279637	0.0780413	1	1
45	45	2017	-1.20345	-0.856042	0	-0.00542422	0.0585639	1	1
45	45	2018	-0.853083	-0.535119	0	-0.00820071	0.0625762	1	1
45	45	2019	-0.282295	-0.285931	0	0.00603154	0.0500543	1	1
45	45	2020	0.250936	0.190235	0	0.000748269	0.0556813	1	1
45	45	2021	-0.350646	-0.275733	0	0.00644356	0.0444607	1	1
45	45	2022	-1.64197	-0.678663	0	0.00625671	0.0802992	1	1
46	46	2008	-1.02879	-0.49399	0	-0.0187685	0.120464	0	0
46	46	2009	-0.602176	-0.582627	0	0.0219782	0.093791	0	0
46	46	2010	-0.0138082	0.153691	0	-0.00726639	0.0571747	0	0
46	46	2011	0.0113614	-0.0291468	0	0.000804314	0.0555546	0	0
46	46	2012	-1.39092	-0.889643	0	0.0066352	0.0666029	0	0
46	46	2013	0.581962	0.561668	1	-0.00197215	0.048337	0	0
46	46	2014	-1.27392	-0.88558	0	0.0170044	0.0548128	0	0
46	46	2015	-0.332403	-0.107235	0	0.00914714	0.0935386	0	0
46	46	2016	-0.112625	-0.13482	0	-0.00491792	0.0413691	1	0
46	46	2017	-0.916189	0.0492744	0	-0.00357182	0.0275926	0	0
46	46	2018	-0.930347	-0.514401	0	-0.00931128	0.0646282	0	0
46	46	2019	0.0683878	0.535883	0	0.0013601	0.0530094	0	0
46	46	2020	0.256662	-0.0118318	0	-0.00424219	0.0570788	0	0
46	46	2021	0.168613	0.0806544	1	-0.00971783	0.0430188	0	0
46	46	2022	1.65457	0.533974	1	-0.00604926	0.0622901	0	0
48	48	2008	-0.661342	-0.557387	0	-0.0179219	0.0721725	0	0
48	48	2009	-0.334849	-0.0541299	0	0.0197043	0.0573356	0	0
48	48	2010	-0.141668	-0.0476683	0	0.0031122	0.0555002	0	0
48	48	2011	-0.0943064	-0.343214	0	0.00843517	0.0548174	0	0
48	48	2012	0.486512	0.274546	1	-0.00253665	0.0442972	0	0
48	48	2013	-0.385887	-0.553063	0	0.0111449	0.0560197	0	0
48	48	2014	-0.0613848	-0.0197031	0	3.39434e-05	0.0445656	0	0
48	48	2015	-0.462488	-0.111155	0	0.0429083	0.157952	1	0
48	48	2016	0.303985	0.439108	1	0.00487289	0.096311	0	1
48	48	2017	0.492066	0.175366	0	-0.0140753	0.0353507	0	0
48	48	2018	0.943679	0.548235	1	-0.000223143	0.0643535	0	0
48	48	2019	-1.13105	-0.936148	0	0.00516077	0.0519809	0	0
48	48	2020	0.156697	-0.353999	1	0.00416252	0.0717876	0	0
48	48	2021	-0.631263	-0.424678	0	0.00191087	0.0512993	0	1
48	48	2022	-0.205394	-0.414046	0	0.00340854	0.0591812	0	0
49	49	2008	0.0342273	0.201045	0	-0.00555248	0.0968214	0	0
49	49	2009	-0.483709	-0.139825	0	0.0119104	0.0680736	0	0
49	49	2010	-1.15904	-1.12395	0	0.0214233	0.0885959	0	0
49	49	2011	-0.760449	-0.878626	0	-0.00317402	0.0529595	0	0
49	49	2012	-0.434234	-0.103866	0	0.0116309	0.0750468	0	0
49	49	2013	0.75423	0.609063	1	0.0180741	0.0620071	0	0
49	49	2014	0.238389	0.112253	0	-0.00394884	0.0439291	0	0
49	49	2015	-0.872965	-0.817505	0	0.0157228	0.0831662	0	0
49	49	2016	-0.667465	-0.342796	0	-0.0040902	0.0603074	0	0
49	49	2017	0.348866	0.10756	1	-8.32941e-05	0.0451266	0	0
49	49	2018	-0.886366	-0.429195	0	-0.00438278	0.0605122	0	0
49	49	2019	-1.65421	-1.34355	0	0.00888136	0.0636509	0	0
49	49	2020	-1.92406	-1.13538	0	0.0126603	0.0754376	0	0
49	49	2021	-0.22066	-0.127872	0	0.00697229	0.0702416	1	0
49	49	2022	-0.982297	-0.642434	0	-0.00269368	0.0763877	1	0
50	50	2008	-0.346234	-0.278256	0	-0.0154369	0.104917	0	0
50	50	2009	-1.11574	-1.08021	0	0.0192707	0.0799578	0	0
50	50	2010	-0.398836	-0.497669	0	0.0194333	0.0850474	0	0
50	50	2011	-0.3305	-0.252651	0	-0.0153603	0.0584858	1	1
50	50	2012	-0.587267	-0.423864	0	0.0074362	0.0755241	1	0
50	50	2013	-0.349042	-0.170378	0	0.0125419	0.0906841	0	0
50	50	2014	-0.97082	-0.540794	0	0.0125438	0.0730558	1	0
50	50	2015	-0.511169	-0.856927	0	0.00888437	0.117094	1	0
50	50	2016	-0.261501	-0.310287	0	-0.00109669	0.0660182	1	0
50	50	2017	0.0733371	0.0802423	0	0.00322863	0.0639247	1	0
50	50	2018	0.255495	0.102367	1	-0.0117473	0.0586443	1	0
50	50	2019	-0.467454	-0.314467	1	0.0134121	0.0896431	1	0
50	50	2020	-0.770017	-0.427034	0	-0.000755058	0.0464184	1	0
50	50	2021	-0.847392	-0.0584134	0	-0.00146277	0.0416633	0	0
50	50	2022	0.528123	0.283244	0	-0.0074794	0.0315052	1	1
55	55	2008	-0.363755	-0.354055	0	-0.00585385	0.115817	0	0
55	55	2009	-1.33477	-0.882249	0	0.0196621	0.0675362	0	0
55	55	2010	-1.10917	-0.873544	0	0.00388786	0.0659683	0	0
55	55	2011	-0.100582	-0.252593	0	-0.00905361	0.0506502	0	0
55	55	2012	-1.56171	-1.305	0	0.00365826	0.0514326	0	0
55	55	2013	-0.894057	-0.496657	0	0.00553496	0.0363101	0	0
55	55	2014	0.07663	0.174484	0	0.0123604	0.0480754	0	0
55	55	2015	-1.02664	-0.818769	0	0.0127947	0.108428	0	0
55	55	2016	-0.512904	-0.857637	0	0.00158156	0.0718493	0	0
55	55	2017	-0.670624	-0.583631	0	-0.00651927	0.0404935	0	0
55	55	2018	-1.35235	-0.69243	0	-0.00555414	0.0664893	0	0
55	55	2019	-0.453099	-0.161581	1	0.00771863	0.0849097	1	1
55	55	2020	-0.955653	-0.847722	0	-0.000293038	0.0450261	1	1
55	55	2021	-0.640458	-0.224945	0	0.00266621	0.0361971	1	0
55	55	2022	-0.477551	-0.585725	0	0.00035412	0.047703	1	1
56	56	2008	0.437214	0.27311	0	-0.00943596	0.118981	0	0
56	56	2009	-0.098776	0.0172663	0	0.0138945	0.0666629	0	0
56	56	2010	0.168177	-0.0400779	0	0.00468288	0.0628563	0	0
56	56	2011	-0.466554	-0.744583	0	0.00754814	0.0895392	0	0
56	56	2012	0.027289	-0.110876	0	0.00229222	0.0647159	0	0
56	56	2013	0.264732	-0.149225	0	0.00792972	0.0536566	0	0
56	56	2014	-1.0345	-0.561699	0	-0.00123288	0.067797	0	0
56	56	2015	-0.138145	-0.334417	0	0.0241973	0.118284	0	0
56	56	2016	-0.82527	-0.891698	0	-0.0034591	0.0537517	0	0
56	56	2017	0.185459	-0.0281196	0	0.000409628	0.027626	0	0
56	56	2018	1.14365	0.433198	1	-0.0240774	0.0754225	0	0
56	56	2019	-2.23571	-1.13096	0	0.000881635	0.087917	0	0
56	56	2020	-0.350546	-0.268993	0	-0.00482104	0.0489579	0	0
56	56	2021	-0.0802304	-0.681638	0	0.018735	0.119091	0	0
56	56	2022	0.71648	0.23266	1	0.0021853	0.111375	0	0
58	58	2008	0.220068	0.54979	0	-0.0249119	0.072529	0	0
58	58	2009	0.131887	-0.0327952	0	0.0267623	0.0758805	0	0
58	58	2010	-0.0142502	-0.102921	0	-0.00321967	0.0619559	0	0
58	58	2013	-0.672326	-0.782878	0	0.00578692	0.070724	0	0
58	58	2014	-1.34416	-1.17464	0	0.00805813	0.0578528	0	0
58	58	2015	0.14443	-0.0847216	0	0.0230744	0.144257	0	0
58	58	2016	-0.578064	-0.838409	0	0.000370523	0.0637783	0	0
58	58	2017	-0.786779	-0.611585	0	-0.00677716	0.0440057	0	0
58	58	2018	-1.7	-0.821624	1	-0.000231275	0.0958494	0	0
58	58	2019	-2.2511	-1.22142	0	0.0093695	0.113591	0	0
58	58	2020	0.282698	0.181609	1	0.00206358	0.0896459	0	0
58	58	2021	-0.493661	-0.39847	0	0.00158971	0.0566523	0	0
58	58	2022	0.0349069	-0.263284	1	0.00479462	0.0569686	0	0
59	59	2008	0.198718	0.420749	0	-0.0124686	0.0960579	0	0
59	59	2009	-1.20627	-0.74701	0	0.0186366	0.0706595	0	0
59	59	2010	0.0199103	-0.158409	0	0.00244385	0.0707113	0	0
59	59	2011	-1.82355	-1.12984	0	-0.0106046	0.0728249	0	0
59	59	2012	-0.106527	-0.153388	0	-0.000440804	0.055082	0	1
59	59	2013	-0.788568	-0.246318	0	-0.0046776	0.0509315	0	0
59	59	2014	-0.812263	-0.374909	0	0.0158567	0.0812566	0	0
59	59	2015	0.340515	0.0947192	0	-0.000998769	0.0769925	0	0
59	59	2016	0.0365475	-0.0104241	0	0.00982508	0.0610716	0	0
59	59	2017	0.490619	0.510086	0	-0.00288118	0.0457455	0	0
59	59	2018	-0.332141	-0.160228	0	-0.00810247	0.0476973	0	0
59	59	2019	-0.276641	-0.121982	0	0.00167846	0.0310917	0	0
59	59	2020	-0.317229	-0.141929	0	-0.000149231	0.0411372	0	0
59	59	2021	0.229905	0.567387	0	0.00791354	0.0699994	0	0
59	59	2022	0.395366	0.41616	0	0.00071136	0.0532131	1	0
60	60	2008	-0.194463	-0.246446	0	-0.020696	0.106591	0	0
60	60	2009	-0.448436	-0.220001	0	0.0294304	0.0932063	0	1
60	60	2010	-1.22391	-0.828267	0	0.0079442	0.0854244	0	0
60	60	2011	0.050677	-0.024618	0	-0.0134598	0.044794	1	1
60	60	2012	-0.218213	-0.239517	0	0.0030152	0.0451096	1	1
60	60	2013	-0.829836	-0.30783	0	-0.00579496	0.0476492	1	1
60	60	2014	-1.01095	-1.0314	0	0.00951446	0.0556575	0	1
60	60	2015	0.450777	0.324095	0	0.0146086	0.120205	1	1
60	60	2016	-0.864001	-0.585168	0	-0.00191804	0.0729134	1	1
60	60	2017	-0.411433	-0.450742	0	0.00079549	0.0364878	1	1
60	60	2018	0.638639	0.340672	1	-0.0105479	0.0486934	0	1
60	60	2019	-1.36455	-0.974281	0	0.0026951	0.0406901	1	1
60	60	2020	-0.498316	-0.2027	0	0.00364283	0.0468109	1	1
60	60	2021	-0.397199	-0.713929	0	0.00180115	0.0474581	1	1
60	60	2022	-0.0680581	-0.206332	0	-0.00237382	0.0406209	1	1
61	61	2008	0.339499	0.292505	0	-0.00811825	0.0808824	0	0
61	61	2009	0.64021	0.484573	1	0.0103411	0.0697265	0	0
61	61	2010	0.131455	-0.248072	0	0.00636361	0.0562585	0	0
61	61	2011	-0.262897	-0.328429	0	-0.00783688	0.0443057	0	0
61	61	2012	-0.432392	-0.0656939	0	-0.000236958	0.0523928	0	0
61	61	2013	-0.687978	-0.583653	0	0.00906596	0.0539786	0	0
61	61	2014	-0.364135	-0.748496	0	0.00972013	0.0472114	0	0
61	61	2015	-0.542051	-0.613772	0	0.00980221	0.0876179	0	0
61	61	2016	-0.291152	0.00670096	0	-0.00602926	0.0440177	0	0
61	61	2017	1.12318	0.754496	1	-0.0115641	0.031868	0	0
61	61	2018	-0.399293	-0.0969741	0	-0.00749638	0.0537363	0	0
61	61	2019	-0.143953	-0.643609	1	0.00367527	0.0428681	0	0
61	61	2020	-2.42634	-0.973258	0	0.00736429	0.0799972	0	0
61	61	2021	0.415358	0.454746	1	-0.000878865	0.0400728	0	0
61	61	2022	-0.78421	-0.426921	0	-0.00116104	0.0430475	0	0
62	62	2008	-0.184412	0.134315	0	-0.0231844	0.0869838	0	0
62	62	2009	-0.483508	-0.504092	0	0.0201016	0.0669848	0	0
62	62	2010	-0.192632	-0.289244	0	-0.00214884	0.0503637	0	0
62	62	2011	0.92411	0.924605	0	-0.00627571	0.046221	0	0
62	62	2012	-0.336021	-0.195351	0	0.00208361	0.0517027	0	0
62	62	2013	-1.50106	-1.4824	0	0.0178639	0.100179	0	0
62	62	2014	-0.308458	-0.438809	0	0.00845244	0.0748499	0	0
62	62	2015	-0.411962	-0.321041	0	0.0341103	0.168479	0	0
62	62	2016	-2.44409	-0.9967	0	-0.00247363	0.0722658	0	0
62	62	2017	-1.83537	-0.852922	0	-0.0018431	0.0643168	0	0
62	62	2018	-0.377517	-0.240548	0	-0.00482776	0.0558816	0	0
62	62	2019	-0.411358	-0.227796	0	0.00555329	0.0472483	0	0
62	62	2020	-0.405921	0.0298407	0	-0.000368846	0.0651836	0	0
62	62	2021	-0.7398	-0.402121	0	0.00778387	0.0504362	0	0
62	62	2022	0.271535	0.115772	0	-0.00532368	0.0446576	0	0
63	63	2008	0.316379	0.181868	0	-0.00576383	0.0894678	0	0
63	63	2009	-0.283497	-0.292962	0	0.0161373	0.0428109	1	0
63	63	2010	0.418429	0.388836	0	0.000101098	0.059215	1	0
63	63	2011	0.310974	0.418803	0	-0.00448088	0.0477952	1	0
63	63	2012	1.22213	0.620314	1	-0.00907322	0.0510702	1	0
63	63	2013	-0.676031	-0.606002	0	0.00702594	0.0512965	1	0
63	63	2014	-0.584908	-0.429226	0	0.0068567	0.0377611	1	0
63	63	2015	-0.1381	-0.411742	1	0.00743402	0.0812402	0	0
63	63	2016	-0.335902	-0.12503	0	-0.00214559	0.0414225	0	0
63	63	2017	0.224524	-0.0244609	0	0.0173667	0.0471484	1	1
63	63	2018	1.29854	0.568814	1	-0.00860634	0.0986477	1	1
63	63	2019	-1.41681	-0.903442	0	0.0132485	0.0625008	1	1
63	63	2020	-0.474065	-0.287484	0	0.000880365	0.0595151	1	0
63	63	2021	-0.404976	0.00441586	0	0.000870423	0.0419696	1	1
63	63	2022	0.264467	0.305081	0	-0.00405714	0.0413563	1	1
65	65	2008	-0.364253	-0.0463341	0	-0.0182396	0.0995168	0	0
65	65	2009	-0.386771	-0.435755	0	0.035518	0.101696	0	0
65	65	2010	0.351244	0.259775	0	-0.00485249	0.0734777	0	0
65	65	2011	-0.946283	-0.588326	0	-0.00645725	0.0623488	0	0
65	65	2012	-0.402803	-0.0326143	0	-0.00392367	0.0472206	1	0
65	65	2013	-0.762793	-0.218986	0	0.0150341	0.0870233	1	0
65	65	2014	-0.585318	-0.491273	0	0.0113453	0.0561289	1	0
65	65	2015	-0.554371	-0.396261	0	0.0205941	0.130541	1	0
65	65	2016	1.00367	0.610146	1	0.00869563	0.0575714	1	0
65	65	2017	-0.871289	-0.781133	0	-0.00612147	0.0576192	1	1
65	65	2018	-0.740179	-0.467039	0	-0.00726406	0.0548186	1	1
65	65	2019	-1.91362	-1.20694	0	0.00466388	0.0682603	1	1
65	65	2020	-0.297966	-0.263287	0	-0.0018484	0.0392036	1	1
65	65	2021	-2.55034	-0.981416	0	0.00655356	0.0954744	1	1
65	65	2022	-1.92303	-1.15857	0	0.00401575	0.0729349	1	1
66	66	2008	-0.345983	-0.0956609	0	-0.0183539	0.0768143	0	0
66	66	2009	-0.864305	-0.460768	0	0.0340553	0.0730323	0	0
66	66	2010	-1.12342	-0.823625	0	0.00593096	0.068878	0	1
66	66	2011	-0.720536	-0.671193	0	-0.0117922	0.0447905	0	1
66	66	2012	-0.435598	-0.171772	0	-0.00688075	0.0388498	0	0
66	66	2013	-2.08999	-0.914071	0	0.00417983	0.0622064	0	1
66	66	2014	-0.216953	0.0369094	0	0.0105658	0.0635841	0	1
66	66	2016	0.0395669	-0.344726	1	-0.0104732	0.0811373	1	1
66	66	2017	-0.0723142	-0.521584	1	-0.00880496	0.05679	1	1
66	66	2018	-0.494499	-0.230862	0	-0.00600649	0.0671036	1	1
66	66	2019	-0.795313	-0.650072	0	0.0262988	0.0828454	1	1
66	66	2020	-0.578004	-1.03707	0	0.00636358	0.0712697	0	0
66	66	2021	-0.539792	-0.269222	0	-0.00388462	0.0578942	1	1
66	66	2022	-0.530282	-0.612914	0	-0.00485796	0.057033	1	0
68	68	2008	-1.41681	-0.701994	0	-0.0179988	0.0904999	0	1
68	68	2009	0.245233	0.156746	0	0.0293871	0.0822966	0	0
68	68	2010	-0.0961961	0.178159	0	-0.00351943	0.0656327	0	0
68	68	2013	-0.770972	-0.586851	0	0.00499096	0.0567748	0	0
68	68	2014	-0.153895	-0.0772296	0	0.0100256	0.0517065	0	1
68	68	2016	-0.139155	-0.0894546	0	-0.00662342	0.0582899	0	0
68	68	2017	-0.0659456	-0.540488	0	-0.00890069	0.0412847	0	0
68	68	2018	-1.75606	-0.981262	0	0.00255475	0.118544	0	0
68	68	2019	-0.560992	-0.172918	0	0.00424631	0.100441	0	0
68	68	2020	-0.792839	-0.553083	0	-0.00299183	0.0615677	0	1
68	68	2021	0.283374	0.215496	1	0.00252423	0.0518917	0	0
68	68	2022	-1.4835	-1.04439	0	0.00449856	0.0746068	0	0
69	69	2008	0.327731	0.317335	0	-0.0157922	0.10429	0	0
69	69	2009	-0.581247	-0.338501	0	0.0191272	0.088517	0	0
69	69	2010	0.207925	0.371362	0	-0.00503339	0.0560127	0	0
69	69	2011	-0.923502	-0.667909	0	0.00240984	0.0507501	0	0
69	69	2012	-0.212677	-0.383581	0	0.00755563	0.0513043	0	0
69	69	2013	-0.10725	-0.0259127	0	-0.00526117	0.0481208	0	0
69	69	2014	-0.781349	-0.538548	0	0.00966743	0.0459796	0	0
69	69	2015	-0.650995	-0.424759	0	0.00515427	0.0835278	0	0
69	69	2016	-0.372493	-0.347834	0	-0.00359272	0.0424506	1	0
69	69	2017	0.527157	0.29288	1	0.00473492	0.0348285	0	0
69	69	2018	-0.0259268	0.429681	0	-0.00319914	0.0557321	0	0
69	69	2019	-0.0412548	-0.160688	0	0.00542313	0.0373277	0	0
69	69	2020	-0.816356	-0.62421	0	0.000272365	0.0489612	0	0
69	69	2021	-0.274007	-0.623615	0	0.00228992	0.0560405	0	0
69	69	2022	-0.949851	-0.481563	0	-0.00346086	0.0604206	0	0
70	70	2008	-0.680537	-0.481753	0	-0.0145252	0.0899761	0	0
70	70	2009	-0.24511	0.00838257	0	0.0197227	0.060962	0	0
70	70	2010	0.74071	0.468001	1	0.00437516	0.060937	0	0
70	70	2011	0.431414	0.212233	1	-0.00795434	0.0481596	0	0
70	70	2012	-0.145727	-0.271203	0	-0.00034298	0.0410786	0	1
70	70	2013	-1.78737	-0.606291	0	0.0102807	0.0645384	0	0
70	70	2014	-0.0796254	-0.108385	0	0.00291241	0.0378001	0	0
70	70	2015	-1.39056	-0.86906	0	0.0436198	0.186804	0	0
70	70	2016	-0.748349	-0.493761	0	-0.00195434	0.0736613	0	0
70	70	2017	-0.722014	-0.842822	0	-0.00487384	0.0451926	0	0
70	70	2018	0.133411	0.049387	0	-0.00374378	0.0548312	0	0
70	70	2019	-0.865782	-0.705437	0	0.0161638	0.0988234	0	0
70	70	2020	-0.407615	-0.160737	0	-0.00126379	0.0601892	0	0
70	70	2021	0.201336	0.419123	0	-0.00585125	0.0408691	0	0
70	70	2022	0.356559	0.0905251	0	0.0027628	0.0560619	0	0
78	78	2008	0.0882451	0.188964	0	-0.0149383	0.0864024	0	0
78	78	2009	-1.29924	-1.36758	0	0.0400126	0.119563	0	0
78	78	2010	-0.982426	-0.671612	0	-0.00468025	0.0676913	0	0
78	78	2011	0.574647	0.426021	0	-0.0107474	0.0502323	0	0
78	78	2012	0.0271566	-0.119055	0	-0.001302	0.0370464	0	0
78	78	2013	-1.97152	-1.19205	0	0.00729654	0.0710163	1	0
78	78	2014	-0.349291	-0.223199	0	0.00564917	0.0400226	0	0
78	78	2015	-1.03584	-0.907841	0	0.027481	0.143573	0	0
78	78	2016	-1.1446	-1.1305	0	-0.00687652	0.0539234	0	0
78	78	2017	-0.567581	-0.479498	0	-0.00082	0.0309216	0	0
78	78	2018	1.02619	0.518787	1	-0.0120105	0.0457626	0	0
78	78	2019	-0.228274	-0.29507	0	0.00572938	0.0519277	0	0
78	78	2020	-1.12864	-0.707415	0	0.00605888	0.103382	0	0
78	78	2021	0.033582	-0.0293091	1	-0.00182529	0.03536	0	0
78	78	2022	-1.67342	-0.893	0	0.00013122	0.0539244	0	0
88	88	2008	-0.47732	-0.225084	0	-0.0210887	0.0706077	0	0
88	88	2009	-0.671797	-0.38415	0	0.0130928	0.055077	0	0
88	88	2010	-0.652701	-0.564407	0	-0.00475586	0.0338459	0	0
88	88	2011	-0.189996	-0.50449	0	0.0004588	0.037166	0	0
88	88	2012	-0.606143	-0.624933	0	0.00336578	0.0327045	0	0
88	88	2013	-1.61047	-1.14834	0	0.0108435	0.0771014	0	0
88	88	2014	-0.849973	-0.589129	0	0.011153	0.060902	0	0
88	88	2015	-0.243771	0.0341664	0	-8.88654e-05	0.0702012	0	0
88	88	2016	-1.7907	-1.19484	0	-0.00244906	0.0504621	0	0
88	88	2017	-0.773907	-0.213977	0	0.00315714	0.0595392	0	0
88	88	2018	0.0271211	-0.320613	0	-0.00669514	0.0556671	0	0
88	88	2019	-1.21775	-0.672074	0	0.00368131	0.0522635	0	0
88	88	2020	-0.0749821	-0.554882	0	0.00673369	0.07736	0	0
88	88	2021	-0.24681	0.0663811	0	-0.00279481	0.0323693	0	0
88	88	2022	0.401046	0.0395517	1	-0.0002095	0.0345415	0	0
89	89	2008	-0.608718	-0.337944	0	-0.0140014	0.0681561	0	0
89	89	2009	-1.33762	-0.845038	0	0.00784494	0.043035	0	0
89	89	2010	-0.481886	-0.176207	0	-0.00529804	0.0340527	1	1
89	89	2011	-0.629917	-0.354643	0	-0.00518267	0.0277481	1	1
89	89	2012	-0.236157	-0.348067	0	-0.000983373	0.0233558	0	0
89	89	2013	-1.06073	-0.50554	0	0.00308023	0.0364066	0	0
89	89	2014	-1.6352	-1.25924	0	0.00637047	0.0376863	0	0
89	89	2015	-1.00498	-0.502995	0	0.0119294	0.104773	0	0
89	89	2016	-0.844406	-0.509303	0	0.00032654	0.0344639	0	0
89	89	2017	0.11969	-0.246835	0	0.00211702	0.0229407	1	1
89	89	2018	-0.213836	-0.421	0	-0.00128631	0.0354935	1	0
89	89	2019	0.0143186	-0.246878	0	0.00526808	0.0386786	1	0
89	89	2020	-0.807421	-0.534538	0	-0.00153775	0.0609067	0	0
89	89	2021	-0.09268	-0.0029984	0	-0.00177623	0.0260604	1	0
89	89	2022	0.145331	0.32368	0	0.00227224	0.0398604	0	0
90	90	2008	0.0182667	0.0167406	0	-0.0256497	0.0930038	0	0
90	90	2009	-1.55341	-0.643778	0	0.0334407	0.102979	0	0
90	90	2010	0.410337	0.205006	0	0.00306661	0.0804488	0	0
90	90	2011	-0.108768	0.0293056	0	-0.00954531	0.0459414	0	0
90	90	2012	-1.53122	-0.88086	0	0.00582486	0.0636356	1	0
90	90	2013	-0.665792	-0.16457	0	0.00028872	0.0376218	1	0
90	90	2014	-1.5216	-1.01631	0	0.0176712	0.0532889	1	0
90	90	2015	-0.782748	-0.465384	0	0.00996233	0.107672	0	0
90	90	2016	-1.04754	-0.417756	0	-0.0026375	0.0569022	1	0
90	90	2017	-0.707882	-0.125407	0	0.00179653	0.0374493	0	0
90	90	2018	0.106449	0.174571	0	-0.00997314	0.0484913	0	0
90	90	2019	-0.21984	-0.0715	0	0.00964816	0.0447097	1	1
90	90	2020	-1.22902	-0.97341	0	0.0052901	0.0637243	1	1
90	90	2021	-0.0497852	0.0865074	0	0.00144115	0.0307687	0	0
90	90	2022	-0.475854	-0.548497	0	0.00080568	0.0496343	0	0
96	96	2008	-0.0334658	0.012507	0	-0.0181704	0.0805914	0	0
96	96	2009	-1.2888	-0.36819	0	0.016897	0.0639928	0	0
96	96	2010	-0.263596	-0.054649	0	-0.00178167	0.0540709	0	0
96	96	2011	-0.0928565	-0.0498131	0	-0.0081282	0.0401269	0	0
96	96	2012	-0.293039	-0.274009	0	-0.000854	0.0328239	0	0
96	96	2013	-0.855231	-0.67231	0	0.00942477	0.0823469	0	0
96	96	2014	-1.36189	-0.801032	0	0.00916645	0.0560131	0	0
96	96	2015	-0.757803	-0.620486	0	0.0230109	0.1291	0	0
96	96	2016	-0.517169	-0.701531	0	-0.00140476	0.0540405	0	0
96	96	2017	-0.183679	0.299712	0	-0.00148114	0.034836	0	0
96	96	2018	0.239582	0.177393	0	-0.00630535	0.0358147	0	0
96	96	2019	-0.0152967	-0.248632	0	0.00508583	0.0454363	0	0
96	96	2020	0.161662	-0.0113318	0	-0.0021411	0.0445013	0	0
96	96	2021	-0.616431	-0.289921	0	-0.00104292	0.0380336	0	0
96	96	2022	-1.05748	-0.543061	0	0.00090168	0.0536226	0	0
99	99	2008	-0.602184	-0.366097	0	-0.0179102	0.0859218	0	0
99	99	2009	-1.28381	-0.909071	0	0.0186239	0.0653078	0	0
99	99	2010	-0.542453	-0.474026	0	0.0095481	0.0668175	0	0
99	99	2011	-1.01511	-0.65181	0	-0.00648459	0.0647169	0	0
99	99	2012	-1.71992	-0.632975	0	0.00211694	0.0421598	0	1
99	99	2013	-2.55795	-1.18917	0	0.00441888	0.0743325	0	0
99	99	2014	-0.682656	-0.532538	0	0.0104287	0.0471503	0	0
99	99	2015	-0.955465	-0.864282	0	0.00734729	0.109494	0	1
99	99	2016	-1.77718	-1.4744	0	-0.0028304	0.0589922	0	1
99	99	2018	0.53212	0.338331	0	-0.0079681	0.0476788	0	0
99	99	2019	-0.967154	-0.508147	0	0.00627758	0.0457292	0	1
99	99	2020	-0.495348	0.0103416	0	0.00131738	0.0451698	0	1
99	99	2021	0.270622	0.493244	0	0.00375312	0.0373041	0	1
99	99	2022	-0.140843	-0.311942	0	-0.00268612	0.0331159	0	0
100	100	2008	0.204265	0.18667	0	-0.0121376	0.080573	1	1
100	100	2009	-1.307	-1.03839	0	0.0156886	0.0681435	1	1
100	100	2010	-0.912094	-0.962753	0	-0.00692814	0.0437563	1	0
100	100	2011	-0.868027	-0.957881	0	0.00304218	0.0582798	0	0
100	100	2012	-0.482997	-0.229145	0	0.00445055	0.034508	0	0
100	100	2013	-0.306291	-0.32711	0	0.00214335	0.0372299	0	0
100	100	2014	-0.543273	-0.508233	0	0.0112765	0.040098	0	0
100	100	2015	-1.09112	-0.46133	0	0.00462852	0.0671774	1	0
100	100	2016	-0.067676	-0.342048	0	-0.00675591	0.031675	0	0
100	100	2017	-0.350732	-0.315194	0	0.00610984	0.0457783	0	0
100	100	2018	0.0293726	0.248733	0	-0.0076621	0.0398249	0	0
100	100	2019	-0.444361	-0.585701	0	0.013191	0.0471013	0	0
100	100	2020	0.0754643	0.199876	0	0.0116487	0.0694939	0	0
100	100	2021	-1.77719	-0.930219	0	-0.000688981	0.0595758	0	0
100	100	2022	-0.682869	-0.506701	0	-0.00859142	0.0406347	0	0
150	150	2008	-0.764002	-0.24452	0	-0.0200484	0.112739	0	0
150	150	2009	-0.694025	-0.27768	0	0.0232865	0.0836454	0	0
150	150	2010	-0.112629	0.156371	0	-0.0079351	0.0466336	0	0
150	150	2011	-0.213977	-0.121519	0	-0.0077971	0.0403449	0	0
150	150	2012	0.153711	0.0776097	0	0.00867971	0.0481367	0	0
150	150	2013	-0.26736	-0.212655	0	0.00343477	0.0502219	0	0
150	150	2014	-0.520548	-0.330529	0	0.032769	0.0969746	0	0
150	150	2016	0.0385552	-0.407498	0	-0.00199372	0.0701722	0	0
150	150	2017	-0.990487	-0.593279	0	0.000374451	0.0287394	0	0
150	150	2018	-0.589885	-0.0706964	0	-0.00485714	0.0776273	0	0
150	150	2019	-0.205643	-0.191971	0	-0.00913733	0.0751922	0	0
150	150	2020	0.501815	0.584981	0	-0.00779562	0.0536435	0	0
150	150	2021	-1.31418	-0.706943	0	0.0129625	0.123166	0	0
150	150	2022	0.971939	0.0379805	1	-0.0154081	0.0781104	0	0
151	151	2008	0.636693	0.523333	0	-0.0196602	0.0969521	0	0
151	151	2009	-1.71865	-1.29654	0	0.0253749	0.0879208	0	0
151	151	2010	-0.447008	-0.444067	0	0.00685037	0.0873938	0	0
151	151	2011	-0.353369	0.0870281	0	-0.00500769	0.0635105	0	0
151	151	2012	-0.563758	-0.480692	0	-0.00337292	0.0455621	1	1
151	151	2013	-1.36891	-0.663661	0	0.00258887	0.0504821	1	1
151	151	2014	-1.58826	-0.882958	0	0.0213301	0.0740784	1	1
151	151	2015	-0.156315	-0.398309	0	0.0135891	0.132868	1	1
151	151	2016	-1.28789	-0.948135	0	-0.00126746	0.07246	1	1
151	151	2017	-2.08889	-1.43595	0	-0.00757925	0.0496748	1	1
151	151	2018	-2.26408	-0.79208	0	0.000563765	0.0933707	1	1
151	151	2019	-0.21546	0.0242413	0	0.00222756	0.0538497	1	1
151	151	2020	0.262582	0.661664	1	-0.0037781	0.0466692	1	1
151	151	2021	-1.34084	-0.00931016	0	0.00276442	0.0640859	1	1
151	151	2022	-0.00367906	-0.196272	0	0.0157594	0.131196	1	1
153	153	2008	-0.682253	-0.489918	0	-0.0113041	0.0840568	0	0
153	153	2009	-0.741877	-0.0872282	0	0.0183517	0.0700776	0	0
153	153	2010	-0.818301	-0.751065	0	0.00809033	0.0723845	0	0
153	153	2011	-0.218087	-0.395338	0	-0.00825306	0.0552211	0	0
153	153	2012	-0.918911	-0.710556	0	0.00266341	0.0526466	0	0
153	153	2013	-0.571355	-0.538367	0	0.00475476	0.0392135	0	0
153	153	2014	0.401288	-0.148351	0	0.0128673	0.0587233	0	0
153	153	2015	-1.03103	-0.898168	0	0.00298707	0.12029	0	0
153	153	2016	-0.477495	-0.502984	0	0.00702164	0.0425339	0	0
153	153	2018	0.127861	0.0214428	0	-0.00684373	0.0552848	0	0
153	153	2019	-0.538603	-0.226228	1	0.00616062	0.0460598	0	0
153	153	2020	-0.54243	-0.392693	0	0.00782054	0.0701064	0	0
153	153	2021	0.159566	0.1372	0	0.00861712	0.0745221	0	0
153	153	2022	-1.63056	-0.85238	0	0.00518455	0.0735298	0	0
155	155	2008	1.79767	0.519831	1	-0.0196662	0.120219	1	1
155	155	2009	-0.670186	-0.642111	0	0.0109466	0.0604898	0	0
155	155	2010	-0.460297	-0.150844	0	-0.00328459	0.05396	0	0
155	155	2011	-0.117959	0.0582173	0	-0.0074258	0.064749	0	0
155	155	2012	0.718496	0.624444	0	-0.000306451	0.0482334	1	1
155	155	2013	-0.746082	-0.523329	0	-0.00440877	0.0534454	1	1
155	155	2014	-0.429217	-0.530515	0	0.0190903	0.070148	1	1
155	155	2015	0.199852	-0.0302916	0	0.0112327	0.105195	0	0
155	155	2018	-0.467899	-0.285944	0	-0.00789118	0.0655027	0	0
155	155	2019	-0.661418	-0.525953	0	0.00486427	0.0522117	0	0
155	155	2020	-1.01743	-1.01683	0	0.0151502	0.0659726	0	0
155	155	2021	-0.0860435	-0.146828	0	0.0282537	0.110086	0	0
155	155	2022	0.195427	0.146836	0	-0.00585363	0.0705608	0	0
156	156	2013	-0.870406	-0.11643	0	0.0183091	0.109722	0	0
156	156	2014	-1.52536	-1.05997	0	0.00585633	0.0660481	0	0
156	156	2015	-0.0293772	-0.152376	0	0.0106537	0.103697	0	0
156	156	2016	-0.151158	0.212337	0	-0.0098486	0.0642457	1	0
156	156	2017	0.508379	0.336217	0	-0.00839322	0.0220871	0	0
156	156	2019	-1.98909	-0.58427	0	0.00781239	0.0664877	1	0
156	156	2020	-2.61099	-1.13514	0	-0.00122765	0.0581117	0	0
156	156	2021	0.150028	0.158873	0	0.000608673	0.0281827	1	1
156	156	2022	-0.685145	-0.464959	0	-0.00132048	0.0340836	1	1
157	157	2008	0.445016	0.0647883	1	-0.0149462	0.125649	1	0
157	157	2009	-0.207281	-0.120408	0	0.0205471	0.0626422	1	0
157	157	2010	-0.509356	-0.485412	0	0.00908965	0.0753827	1	1
157	157	2011	-0.168355	0.0253865	0	-0.00568114	0.0398551	0	0
157	157	2012	-0.188893	0.102984	0	0.00545057	0.0538591	0	0
157	157	2013	-0.000432083	0.137309	0	-0.00838538	0.0428202	1	0
157	157	2014	-1.49343	-1.08874	0	0.00600632	0.032666	1	0
157	157	2015	-0.370082	-0.428054	0	-0.00254665	0.0717779	1	0
157	157	2016	-0.833686	-0.482764	0	-0.00202818	0.0338061	1	0
157	157	2017	-0.554125	-0.425643	0	0.000674529	0.0270763	0	0
157	157	2018	-0.141779	0.00445419	0	-0.00301796	0.0307752	0	0
157	157	2019	-0.0478834	-0.319884	0	0.0140267	0.0454995	0	0
157	157	2020	-1.56817	-1.04866	0	0.00985171	0.0606971	0	1
157	157	2021	-0.886117	-0.878032	0	-0.0037256	0.0614986	0	1
157	157	2022	-0.704901	-0.745459	0	-0.0037191	0.0394982	0	1
158	158	2008	-0.204738	-0.277637	0	-0.0145569	0.0882924	0	0
158	158	2009	0.0818227	-0.121193	0	0.0254592	0.07233	0	0
158	158	2010	0.0542473	0.286398	0	-0.00448916	0.0643188	0	0
158	158	2011	-0.842436	-0.649894	0	-0.00839076	0.056502	0	0
158	158	2012	0.279345	0.0977111	0	-0.00232647	0.0416155	0	1
158	158	2013	-0.0781983	-0.563796	1	0.00494806	0.0472144	0	1
158	158	2014	-1.74667	-1.32281	0	0.0247466	0.0894511	0	1
158	158	2015	-1.06461	-0.380015	0	0.0234689	0.135495	0	1
158	158	2016	-0.59411	-0.491993	0	-0.00721126	0.0693263	0	1
158	158	2017	-0.606207	-0.642923	0	-0.00211204	0.0571174	0	1
158	158	2018	0.668435	0.252487	1	-0.00505138	0.0788181	0	1
158	158	2019	-2.63286	-1.12132	0	0.00842662	0.0874723	0	1
158	158	2020	-0.883397	-0.700143	0	0.00242965	0.0965903	1	1
158	158	2021	-1.47254	-0.817051	0	0.00552746	0.0876916	1	1
158	158	2022	-0.64899	-0.703389	0	-0.00227738	0.0623605	1	1
159	159	2008	-0.40414	-0.821437	0	-0.00454348	0.116746	0	0
159	159	2009	0.564103	0.404204	1	0.0225437	0.0852253	0	0
159	159	2010	-1.17662	-0.710146	0	0.0131808	0.0849002	0	0
159	159	2011	-0.397599	0.0769186	0	-0.0105034	0.0562387	0	0
159	159	2012	-0.891112	-0.724004	0	-0.00304071	0.0488585	0	0
159	159	2013	-0.879856	-0.629035	0	0.00493918	0.0704065	0	0
159	159	2014	0.0941072	0.332756	0	0.00851492	0.0545109	0	0
159	159	2015	0.260332	0.305337	0	0.00316663	0.0977474	0	0
159	159	2017	-1.78351	-0.816399	0	-0.00729943	0.0629551	0	0
159	159	2018	-1.57825	-1.00506	0	-0.00177392	0.0747204	0	0
159	159	2019	-2.6351	-1.40677	0	0.0115873	0.117744	0	0
159	159	2020	-0.879425	-0.881743	0	0.000203077	0.0666885	0	0
159	159	2021	0.239438	0.309522	0	0.00706983	0.0690933	0	0
159	159	2022	0.540696	0.422798	1	0.00361452	0.0677944	0	0
166	166	2015	-0.623823	-0.379633	0	-0.00342796	0.0762038	0	0
166	166	2016	-0.0485867	0.0237169	0	-0.00377743	0.0379336	0	0
166	166	2017	0.357116	0.183447	0	-0.002593	0.0196745	0	0
166	166	2018	-0.470396	-0.273724	0	-0.00453314	0.03652	0	0
166	166	2019	-0.838099	-0.323915	0	0.00535169	0.0390074	0	0
166	166	2020	-1.11049	-0.414981	0	0.00195913	0.0484975	0	0
166	166	2021	-1.40633	-0.940685	0	0.000926769	0.0485569	0	0
166	166	2022	0.298972	0.394748	0	-0.00420222	0.0263377	0	0
301	301	2008	-0.757523	-0.36864	0	-0.0188632	0.100528	0	0
301	301	2009	0.0688982	-0.0705815	0	0.0167975	0.0680216	0	0
301	301	2010	0.427721	0.137662	1	-0.00510996	0.046361	0	0
301	301	2011	-0.303642	-0.259748	0	-0.0100824	0.0438817	0	0
301	301	2012	-0.0895991	-0.123407	0	0.00215976	0.030051	0	0
301	301	2013	-1.16321	-1.10778	0	0.00172298	0.0342856	0	0
301	301	2014	-1.89836	-1.31759	0	0.00994728	0.0429337	0	0
301	301	2015	-0.300094	0.012077	0	0.0107336	0.111308	0	0
301	301	2016	-1.86125	-0.546727	1	-0.0020766	0.0524236	0	0
301	301	2018	-0.208499	-0.0648106	0	0.00212394	0.0502298	0	0
301	301	2019	-1.20019	-0.82982	0	-0.000112981	0.0341474	0	0
301	301	2020	-2.61099	-1.4748	0	0.0135352	0.0578265	0	0
301	301	2021	0.379193	0.449499	0	0.0204678	0.11314	0	0
301	301	2022	-0.107853	0.0491821	0	-0.00521464	0.0705985	0	0
333	333	2014	-0.510266	-0.716311	0	0.00795563	0.0448977	0	0
333	333	2015	-0.140367	-0.400954	0	0.00539742	0.055667	0	0
333	333	2016	-1.35949	-0.777986	0	0.00689684	0.0445406	1	1
333	333	2017	-0.286367	-0.534145	0	0.0147834	0.0426596	0	0
333	333	2018	0.0641919	-0.133756	0	-0.00728698	0.0496481	1	0
333	333	2019	-0.217702	-0.293378	0	0.0103263	0.040509	0	0
333	333	2020	-0.588052	0.0515357	0	0.0114408	0.0401812	0	0
333	333	2021	0.0382615	0.105028	0	-0.004113	0.0459338	0	0
333	333	2022	-0.0427252	-0.0677284	0	-0.00539308	0.0459303	1	1
338	338	2008	0.537949	0.384074	0	-0.0193678	0.0908824	1	1
338	338	2009	-0.226747	-0.34905	0	0.0270585	0.0588151	1	1
338	338	2010	-1.25689	-0.76611	0	0.0114712	0.0620722	1	1
338	338	2011	-0.0661072	-0.163954	0	-0.00897996	0.0392816	1	1
338	338	2012	0.00895845	-0.640239	0	0.000702137	0.0504754	1	1
338	338	2013	-0.417447	-0.650924	0	-0.00391762	0.0503707	0	1
338	338	2014	-1.00383	-1.06665	0	0.00784972	0.0397745	1	1
338	338	2015	-0.0128944	0.360495	0	-0.00342796	0.0654374	1	1
338	338	2016	-1.40167	-1.09344	0	0.00202078	0.0443825	1	1
338	338	2017	0.166542	0.408913	0	0.0115888	0.0373799	1	1
338	338	2018	0.000157848	0.20703	0	0.000309039	0.0413503	1	0
338	338	2019	0.486664	0.0631628	0	0.0155579	0.0416977	0	0
338	338	2020	-0.672366	-0.316815	0	0.00158638	0.0530548	0	0
338	338	2021	-0.988654	-1.13812	0	0.00429333	0.0551554	1	1
338	338	2022	-0.053707	-0.212912	0	-0.010037	0.0365649	1	1
400	400	2008	2.00684	1.1265	1	-0.000644611	0.134376	0	0
400	400	2009	-0.32843	-0.641552	0	0.0143815	0.0742982	0	0
400	400	2010	0.113447	0.159793	0	0.0100648	0.0731469	0	0
400	400	2011	-0.237617	-0.222488	0	-0.00903129	0.054402	0	0
400	400	2012	-0.108525	-0.0231245	0	0.00854224	0.0729875	0	0
400	400	2013	-0.36427	-0.409512	0	0.0116205	0.0624182	1	1
400	400	2014	0.0776557	-0.341927	0	0.000601321	0.0437366	0	0
400	400	2015	-0.0553113	-0.447552	0	0.00325958	0.090076	0	0
400	400	2016	-0.182528	0.0610893	0	4.946e-05	0.0508222	1	0
400	400	2017	-0.629513	-0.226981	0	-0.00553965	0.0348342	0	0
400	400	2018	-1.60407	-0.794615	0	-0.00637912	0.0520314	0	0
400	400	2019	-1.12014	-0.738937	0	0.00466677	0.0426881	0	0
400	400	2020	0.10797	-0.149316	0	0.00816517	0.0712988	0	0
400	400	2021	-0.616254	-0.624311	0	0.0147488	0.0832701	0	0
400	400	2022	0.147004	0.161289	0	-0.00301024	0.0687004	1	0
401	401	2008	0.843418	0.552322	0	-0.00818202	0.109033	0	0
401	401	2009	-0.104984	0.0679045	0	0.0148585	0.0569083	0	0
401	401	2010	-0.139115	-0.33385	0	0.00603802	0.0558621	0	0
401	401	2011	0.554773	0.326144	1	-0.00450874	0.0684613	0	0
401	401	2012	0.364626	0.0518201	0	-0.00169112	0.0641837	0	0
401	401	2013	-0.3282	0.0729996	0	-0.00755071	0.0554825	0	0
401	401	2014	-1.39938	-1.1775	0	0.00972015	0.0520037	0	0
401	401	2015	-0.4072	-0.849201	0	0.00298194	0.114028	0	0
401	401	2016	-0.301953	-0.397773	0	0.00360289	0.0501304	1	0
401	401	2017	-0.799019	-0.600973	0	0.00713083	0.0932353	0	0
401	401	2018	-0.283167	-0.427257	0	0.000129667	0.0699894	0	0
401	401	2019	-0.15024	-0.218636	0	0.00811019	0.056193	0	0
401	401	2020	-0.93371	-0.551873	0	-0.00188994	0.0485825	0	0
401	401	2021	-0.103733	-0.307607	0	-0.00223473	0.0301746	0	0
401	401	2022	-0.0717641	-0.510745	0	-0.00525712	0.0397329	0	0
402	402	2008	0.164327	0.0301982	0	-0.00976371	0.0902836	0	1
402	402	2009	-0.674298	-0.565103	0	0.0118372	0.0704808	0	1
402	402	2010	0.0761619	0.0828309	0	-0.0068298	0.0402093	0	1
402	402	2011	-0.334296	-0.501936	0	-0.000602922	0.0314359	0	1
402	402	2012	0.148768	-0.0946943	0	0.00317927	0.038807	0	1
402	402	2013	0.0246189	0.204918	0	-0.00388646	0.0326983	0	0
402	402	2014	-1.05321	-0.854713	0	0.0188366	0.0611142	0	0
402	402	2015	-1.68023	-0.619568	0	0.00258596	0.0867498	0	0
402	402	2016	-0.15663	-0.246965	0	0.00017268	0.0576047	0	0
402	402	2017	-0.79145	-0.069146	0	0.00290165	0.0388622	0	0
402	402	2018	0.592945	0.335053	1	-0.00899041	0.0443886	0	0
402	402	2019	0.22061	0.23385	0	0.00578994	0.0332609	0	0
402	402	2020	0.261419	0.0209552	0	-0.00316692	0.0316238	0	0
402	402	2021	-0.856666	-0.448108	0	-0.000668404	0.0454738	0	0
402	402	2022	0.431182	0.319399	1	-3.07e-05	0.0525019	0	0
403	403	2013	0.00223997	0.598807	0	0.0310352	0.112558	0	0
403	403	2014	1.00408	0.368132	1	0.00372408	0.05288	0	0
403	403	2016	-0.458982	-0.326288	0	0.00367532	0.0541632	0	0
403	403	2017	-0.317631	-0.427676	0	-0.00160154	0.0434002	0	0
403	403	2018	-0.23838	0.0625293	0	-0.00203231	0.0501181	0	0
403	403	2019	0.163137	0.0380363	0	0.00547765	0.03727	0	0
403	403	2020	-1.05965	-0.557693	0	0.017026	0.0692215	0	0
403	403	2021	-0.386808	0.317513	0	-0.00409413	0.0599855	0	0
403	403	2022	-1.32839	-0.594586	0	-0.00233658	0.0608376	0	0
404	404	2008	0.131722	0.209447	0	-0.0161238	0.085432	0	0
404	404	2009	-0.0895642	0.0696503	0	0.0210692	0.0726553	0	0
404	404	2010	-0.121133	-0.258745	0	0.00377357	0.0693894	0	0
404	404	2011	-0.621631	-0.764312	0	-0.0126691	0.0486791	1	1
404	404	2012	-1.36374	-0.781898	0	0.00760202	0.0711277	0	0
404	404	2013	-1.42165	-0.806494	0	0.00203963	0.0457273	0	0
404	404	2014	-0.527744	-0.187118	0	0.00622219	0.043924	0	0
404	404	2015	-0.0926271	-0.11404	0	0.00672244	0.085455	0	0
404	404	2016	-0.274831	-0.224914	0	0.00274962	0.0495996	0	0
404	404	2017	0.564658	0.272248	1	-0.0064939	0.0401265	0	0
404	404	2018	-0.76417	-0.0915591	0	-0.00841345	0.0453183	1	0
404	404	2019	-0.340993	-0.342572	0	0.00110231	0.0338551	1	0
404	404	2020	-0.785217	-0.739428	0	0.00586706	0.0441871	1	1
404	404	2021	0.877419	0.503675	1	-0.000249577	0.0391785	1	1
404	404	2022	0.042733	-0.0793331	0	0.0064301	0.0770529	1	1
407	407	2008	-0.155214	-0.284536	0	-0.0109675	0.105968	0	0
407	407	2009	-0.399333	-0.0311148	0	0.018382	0.0733975	0	0
407	407	2010	-0.0129867	0.181581	0	0.000135784	0.0558462	0	0
407	407	2011	-0.594544	0.0437585	0	-0.00842598	0.044823	1	1
407	407	2012	0.141039	0.0655195	1	0.0124567	0.0635198	1	1
407	407	2013	-0.714272	-0.448238	0	-0.00219525	0.0491977	0	0
407	407	2014	-0.521533	-0.21911	0	0.00377855	0.0365495	0	0
407	407	2015	-0.229754	-0.0268842	0	0.0109114	0.0966979	0	0
407	407	2016	-1.25816	-0.731013	0	0.00569912	0.0706533	1	0
407	407	2017	-0.530182	-0.548308	0	-0.0022959	0.0519675	0	0
407	407	2018	-0.743672	-0.333424	0	-0.0116804	0.0694493	0	0
407	407	2019	0.37635	0.496568	0	-0.000106423	0.0400338	0	0
407	407	2020	-0.15763	-0.0291067	0	0.00484163	0.050724	0	0
407	407	2021	1.60884	0.961298	1	0.00188083	0.0429557	0	0
407	407	2022	-1.12598	-0.493067	0	-0.00133818	0.0518456	0	0
408	408	2009	-0.556772	-0.277897	0	0.0185325	0.0758151	0	0
408	408	2010	0.0321348	0.307167	0	0.00799292	0.071947	0	0
408	408	2011	-0.0676094	-0.21519	0	-0.00874865	0.0604304	0	0
408	408	2012	-0.539888	-0.444311	0	0.00423671	0.0601158	0	0
408	408	2013	-0.201898	-0.450237	0	-0.0041642	0.0470697	0	0
408	408	2015	-0.352248	-0.334062	0	0.0224277	0.137215	0	0
408	408	2016	-0.877546	-0.873209	0	-0.00346992	0.0613021	0	1
408	408	2017	-0.236646	-0.350685	0	0.0048569	0.0549789	0	1
408	408	2018	-0.990018	-0.642548	0	-0.00781945	0.0618774	0	1
408	408	2019	-0.0910908	-0.330481	0	-0.00610258	0.0622514	0	1
408	408	2020	0.778578	0.382189	1	0.00498958	0.0831649	0	1
408	408	2021	-0.132342	0.11222	0	0.0325976	0.0801308	0	0
408	408	2022	-0.467754	-0.368227	0	-0.00587376	0.0655724	0	1
409	409	2008	0.479486	0.33632	0	-0.0230925	0.141114	0	0
409	409	2009	0.0497028	0.298027	0	0.0243691	0.0722694	0	0
409	409	2010	-0.402716	-0.466843	0	-0.00290641	0.0448805	0	0
409	409	2011	0.730888	0.909354	0	-0.00629878	0.0520244	0	0
409	409	2012	-0.884118	-0.862122	0	0.0181174	0.079028	0	0
409	409	2013	-0.549426	-0.455796	0	0.000228686	0.075509	0	0
409	409	2014	-0.54578	-0.455403	0	-0.00320862	0.050041	0	0
409	409	2015	0.582679	0.121174	1	0.0113661	0.118626	0	0
409	409	2017	0.945412	0.521469	1	-0.0161272	0.0576994	0	0
409	409	2018	-0.511198	-0.159838	0	0.00564531	0.0890341	0	0
409	409	2019	0.40431	0.0947015	0	-0.000234692	0.075629	0	0
409	409	2020	0.61203	0.293376	1	-0.0027136	0.0327448	0	0
409	409	2021	-0.717948	-0.363153	0	0.0113658	0.063433	0	0
409	409	2022	-0.875302	-1.03579	0	0.0011278	0.0624699	0	0
410	410	2008	0.471458	0.172154	1	-0.0216384	0.107038	0	0
410	410	2009	-0.919637	-0.84626	0	0.0196939	0.0774977	0	0
410	410	2010	-0.965595	-0.430854	0	0.00308804	0.0603167	0	0
410	410	2011	-0.732186	-0.822586	0	-0.00940082	0.0558983	0	0
410	410	2012	-0.0806898	-0.0362262	0	-0.00057502	0.0526361	0	0
410	410	2013	-0.616152	-0.547966	0	-0.000351846	0.0424124	0	0
410	410	2014	-2.75842	-1.54715	0	0.0171035	0.0779761	0	0
410	410	2015	-0.70728	-1.03982	0	0.0235786	0.134514	0	0
410	410	2016	-1.10271	-0.926145	0	-0.010519	0.065847	0	0
410	410	2017	-0.504382	-0.267942	0	-0.00424286	0.0641274	0	0
410	410	2018	-1.40548	-1.23701	0	-0.00624984	0.0690181	0	0
410	410	2019	-0.344508	-0.0848044	0	0.00549613	0.0931515	0	0
410	410	2020	0.836727	0.57858	1	-0.0107253	0.0440833	0	1
410	410	2021	-0.669771	-0.498055	0	0.00732248	0.0523108	0	0
410	410	2022	-0.71576	-0.757555	0	0.00306304	0.0427378	1	1
411	411	2008	-1.02598	-0.577229	0	-0.00505104	0.118997	0	0
411	411	2009	-0.940657	-0.470916	0	0.0136593	0.0658011	0	0
411	411	2010	-0.697863	-0.446817	0	0.00856912	0.0543864	0	0
411	411	2011	-0.472457	-0.36248	0	0.00114984	0.0692189	0	0
411	411	2012	1.10509	0.94289	1	-0.00206063	0.0404442	0	0
411	411	2013	-0.32784	-0.313363	0	0.00593037	0.0488911	0	0
411	411	2014	-0.558651	-0.639124	0	0.0159527	0.0526854	0	0
411	411	2015	-0.542843	-0.131887	0	0.0224839	0.183138	0	0
411	411	2016	0.299012	0.0337754	0	-0.0015926	0.0651032	0	0
411	411	2017	-0.0123491	0.0213343	0	-0.00166384	0.0295993	0	0
411	411	2018	2.19957	0.773495	1	-0.00610596	0.0710734	0	0
411	411	2019	0.766145	0.28071	1	0.000113808	0.0362568	0	0
411	411	2020	-1.67893	-0.9438	0	0.0144803	0.114207	0	0
411	411	2021	-1.08563	-0.49257	0	-0.00341398	0.0622598	0	0
411	411	2022	-0.786419	-0.579938	0	0.00158949	0.0697446	0	0
413	413	2008	-0.593663	-0.368538	0	-0.00745471	0.111443	0	0
413	413	2009	-0.162488	-0.314451	0	0.0188334	0.0782467	0	0
413	413	2010	-0.56232	-0.415279	0	0.0118308	0.0845167	0	0
413	413	2011	0.292765	0.112928	1	-0.00389951	0.0522431	0	0
413	413	2012	0.414058	0.241797	0	0.00247531	0.0327726	0	0
413	413	2013	-0.428203	-0.259176	0	0.00814837	0.0551125	0	0
413	413	2014	-0.553905	-0.239407	0	0.00748513	0.0475185	0	0
413	413	2015	-1.47111	-1.03372	0	0.00835465	0.0977319	1	0
413	413	2016	-2.08098	-0.909419	0	0.00832606	0.0905887	1	0
413	413	2017	-0.571629	-0.717461	0	-0.00304137	0.046312	0	0
413	413	2018	0.482841	0.134482	1	-0.0128435	0.0489413	0	0
413	413	2019	1.72043	1.01279	1	-0.00209908	0.0816273	1	1
413	413	2020	-0.905017	-0.707268	0	-0.00362048	0.0583249	0	0
413	413	2021	0.471981	0.169573	1	-0.00118398	0.0509483	0	0
413	413	2022	-0.769666	-0.552585	0	-0.0040834	0.0382427	0	0
415	415	2008	1.79882	1.1265	1	-0.0192153	0.104856	0	0
415	415	2009	-0.339537	-0.358811	0	0.017457	0.0754232	0	0
415	415	2010	0.0399502	-0.0891308	0	0.00760406	0.0597105	0	0
415	415	2011	0.770831	0.686164	1	-0.00271046	0.0650146	0	0
415	415	2012	0.0214215	-0.0720032	0	0.00157535	0.060118	0	0
415	415	2013	-0.164555	-0.353817	0	0.00599328	0.0633909	0	0
415	415	2014	-0.676656	-0.364849	0	0.0133482	0.0505259	0	0
415	415	2015	-2.07422	-1.42033	0	0.0153674	0.134311	0	0
415	415	2017	-1.24888	-0.600808	0	-0.00356412	0.0326005	0	0
415	415	2019	-0.795863	-0.490741	0	0.00214056	0.0479565	0	0
415	415	2020	-0.695614	-0.527564	0	-0.00756238	0.0497108	0	0
415	415	2021	0.234596	0.191394	0	0.00521773	0.05499	0	0
415	415	2022	-0.911262	-0.455561	0	-0.00475962	0.0389312	0	0
416	416	2008	0.221683	0.57941	0	-0.0172854	0.0968756	0	0
416	416	2009	-0.00348284	-0.0463907	0	0.0207026	0.0841412	0	0
416	416	2010	0.415844	0.351239	0	-0.00257716	0.0513753	0	0
416	416	2011	-1.16029	-0.357489	0	-0.00582973	0.0489197	0	0
416	416	2012	-0.773325	-0.353157	0	0.00358069	0.0606724	0	0
416	416	2013	0.429964	0.0841765	1	0.00644608	0.0665227	0	0
416	416	2014	-1.49234	-0.679691	0	0.00525135	0.0537718	0	0
416	416	2015	-0.0878376	-0.100423	0	0.0087722	0.100132	0	0
416	416	2016	-1.09216	-0.973699	0	0.00623606	0.0700807	0	0
416	416	2017	-1.06709	-0.59603	0	-0.00771749	0.0398993	0	0
416	416	2018	-0.579988	-0.31506	0	-0.00805851	0.0718754	0	0
416	416	2019	-0.895377	-0.513995	0	0.00839044	0.072539	0	0
416	416	2020	-0.46003	-0.181524	0	0.00231712	0.054908	0	0
416	416	2021	-0.448398	-0.427542	0	-0.0058111	0.0523267	0	0
416	416	2022	0.407509	0.303172	1	0.00208008	0.0695767	0	0
417	417	2008	-0.667438	-0.762675	0	-0.00268767	0.0725434	0	1
417	417	2009	-0.0711802	-0.0279179	1	0.0173314	0.0527354	0	0
417	417	2010	0.938753	0.804598	1	0.00681945	0.0489972	0	1
417	417	2011	-0.870641	-1.01122	0	-0.00507927	0.0454342	0	0
417	417	2012	-0.419706	-0.148902	0	-0.00434004	0.0514906	0	1
417	417	2013	-0.312321	-0.25982	0	-0.000877692	0.0421474	0	0
417	417	2014	-0.989406	-0.983755	0	0.00654425	0.0352425	0	0
417	417	2015	-1.00311	-0.867868	0	0.0117287	0.112233	0	0
417	417	2016	0.238516	0.43841	1	-0.00336166	0.0451702	0	0
417	417	2017	-0.297448	0.0117745	0	-0.000591235	0.0270513	0	0
417	417	2018	-0.259756	-0.00814832	0	-0.0109922	0.0358876	0	0
417	417	2019	-1.6755	-0.57907	0	0.00372746	0.0377655	0	0
417	417	2020	-0.412835	-0.751205	0	0.00108029	0.0508325	0	0
417	417	2021	-0.0324209	-0.147264	0	-0.00106619	0.0281681	0	0
417	417	2022	-0.180246	-0.19453	0	0.00526446	0.0396467	0	0
418	418	2008	0.29602	0.307844	0	-0.0179	0.105184	0	0
418	418	2009	-0.362324	-0.413328	0	0.0276366	0.0822431	0	0
418	418	2010	-0.885759	-0.407178	0	0.00732874	0.0548579	1	1
418	418	2011	0.142994	0.202058	0	-0.014854	0.0502053	0	0
418	418	2012	-1.29806	-1.11895	0	0.00381637	0.05689	1	1
418	418	2013	-0.257506	-0.572094	0	0.0036805	0.0594238	0	0
418	418	2014	-0.840291	-0.503889	0	0.00717088	0.0511279	0	0
418	418	2015	-0.0863768	-0.100562	0	0.0145634	0.0707356	0	0
418	418	2016	-0.347456	-0.348844	0	0.00749672	0.0478969	0	0
418	418	2017	-0.284267	0.0986935	0	0.0158025	0.0420082	0	0
418	418	2018	-0.433696	-0.400388	0	-0.00802356	0.0565399	0	0
419	419	2008	-0.737862	-0.569846	0	-0.0141844	0.103973	0	0
419	419	2009	-0.717075	-0.461377	0	0.0160371	0.0654584	0	0
419	419	2010	0.349776	0.191356	0	0.00895208	0.0573459	0	0
419	419	2011	-0.831116	-0.899831	0	-0.0100473	0.0432657	0	0
419	419	2012	-0.175719	0.207991	0	0.00107204	0.0373199	0	0
419	419	2013	-0.417721	-0.0420601	0	0.00628538	0.0641893	0	0
419	419	2014	-1.10603	-1.01491	0	0.00525257	0.0452958	0	0
419	419	2015	-0.948893	-0.65575	0	0.0112964	0.102732	0	0
419	419	2016	0.0383683	-0.407787	1	-0.00126028	0.0519627	0	0
419	419	2017	0.111668	-0.0975724	0	-0.004379	0.0284894	0	0
419	419	2018	-0.0305361	-0.137903	0	-0.00693194	0.0403584	0	0
419	419	2019	1.3618	0.817516	1	0.00351879	0.0356905	0	0
419	419	2020	-0.287939	-0.15549	0	0.00116015	0.0391379	0	0
419	419	2021	-0.304258	-0.0697031	0	0.000888096	0.0348118	0	0
419	419	2022	-0.14039	0.227031	0	0.0140618	0.0773299	0	0
420	420	2008	-0.305643	-0.0886206	0	-0.0261418	0.0933903	0	0
420	420	2009	-0.155536	-0.0139426	0	0.0202652	0.0641337	0	0
420	420	2010	0.00888419	-0.162707	0	0.00975382	0.061257	0	0
420	420	2011	0.40976	0.51469	1	-0.0143096	0.0597779	0	0
420	420	2012	0.590196	0.279453	1	-0.00144222	0.0557879	0	0
420	420	2013	-0.352943	-0.0574338	0	0.00087225	0.0420743	0	0
420	420	2014	-1.55	-1.06689	0	0.0105708	0.0514513	0	0
420	420	2015	-0.480174	-0.178306	0	0.0113281	0.0875525	0	0
420	420	2016	-1.08578	-0.796952	0	0.00150558	0.0475839	0	0
420	420	2017	-0.988754	-0.867813	0	-0.00370065	0.0350872	0	0
420	420	2018	-0.400681	-0.324799	0	-0.00924246	0.037432	0	0
420	420	2019	-0.894156	-1.27	0	0.00341808	0.0442516	0	0
420	420	2020	-0.0269711	0.246874	0	-0.00137963	0.0486377	1	1
420	420	2021	-0.816253	-0.693563	0	0.0231079	0.0851351	1	1
420	420	2022	0.205596	0.265308	0	-0.00157909	0.0680667	1	1
421	421	2008	0.754357	0.6623	1	-0.0185505	0.0792443	0	0
421	421	2009	-0.312885	-0.463131	0	0.0140799	0.0538078	0	0
421	421	2010	0.196153	0.343843	0	-0.00107292	0.0595615	0	0
421	421	2011	-1.22121	-0.707508	0	-0.0043338	0.0473769	0	0
421	421	2012	0.420382	0.171728	1	0.00280349	0.0472752	0	0
421	421	2013	-0.273789	-0.340551	0	-9.51538e-05	0.0302989	0	0
421	421	2014	-2.30912	-0.91314	0	0.011966	0.0633403	0	0
421	421	2015	-0.342268	-0.372391	0	0.00966082	0.0837953	0	0
421	421	2016	0.343893	0.172127	0	0.00027368	0.0577441	0	0
421	421	2017	-0.161052	0.110689	0	-0.0062812	0.0295545	0	0
421	421	2018	-0.226905	-0.279177	0	-0.0054661	0.0412505	0	0
421	421	2019	-0.137854	-0.147967	0	0.001156	0.0302311	0	0
421	421	2020	-1.8502	-0.806264	0	0.0107766	0.0830735	0	0
421	421	2021	1.15881	0.948578	1	-0.00489879	0.0427457	0	0
421	421	2022	-0.037705	-0.029817	0	0.00357306	0.0831049	0	0
422	422	2008	0.610707	0.512282	0	-0.0140247	0.11389	0	0
422	422	2009	-0.378126	-0.226336	0	0.0224362	0.0662561	0	0
422	422	2010	-0.475886	0.145454	0	-0.000392745	0.0623927	0	0
422	422	2011	-0.170235	-0.280691	0	-4.27647e-05	0.0483487	1	1
422	422	2012	0.525183	0.27884	1	-0.00103133	0.0438925	1	1
422	422	2013	0.11803	0.0232302	0	-0.00959263	0.0461469	1	1
422	422	2014	-0.87165	-0.877173	0	0.00393672	0.0332386	0	0
422	422	2015	-0.92698	-0.738685	0	0.00351463	0.0744961	0	0
422	422	2016	-1.05781	-0.689415	0	0.0012755	0.0393793	1	0
422	422	2017	0.430813	-0.041884	0	-0.0123106	0.0430027	1	1
422	422	2018	1.1167	0.851004	0	-0.00410298	0.076459	0	0
422	422	2019	-0.116669	-0.141297	0	0.00152546	0.0545026	0	0
422	422	2020	-0.503105	-0.285753	0	0.00240485	0.0323858	0	0
422	422	2021	0.211643	-0.061783	0	0.0325976	0.122972	0	0
422	422	2022	-0.53554	-0.426218	0	-0.00500556	0.0700698	0	0
423	423	2008	2.00684	1.1265	1	-0.0136506	0.0748001	1	0
423	423	2009	-0.857756	-0.765563	0	0.0144902	0.0511665	1	1
423	423	2010	0.151958	-0.0670042	0	0.0148026	0.053491	1	1
423	423	2011	-0.426706	-0.521349	0	-0.00228153	0.0452671	1	1
423	423	2012	0.125951	-0.24719	0	-0.000340353	0.037693	1	0
423	423	2013	0.0723523	-0.024666	0	0.000939173	0.0461016	1	1
423	423	2014	-0.127451	-0.169122	0	-0.000213981	0.0332121	0	0
423	423	2015	-0.79841	-0.456337	0	0.00827946	0.055667	1	1
423	423	2016	-0.265656	-0.618378	0	0.0015681	0.0374664	1	1
423	423	2017	-0.305467	-0.0429138	0	0.00293792	0.030914	0	0
423	423	2018	1.23916	1.05636	1	-0.00685982	0.0447222	1	0
423	423	2019	0.978154	0.399147	1	-0.000633558	0.0419967	1	0
423	423	2020	-0.172923	-0.232418	0	0.00354767	0.0593364	1	0
423	423	2021	-0.662187	-0.596292	0	0.00654396	0.0631293	1	0
423	423	2022	-0.0588032	-0.414229	0	-0.00241912	0.040715	1	0
425	425	2008	-0.35425	-0.798221	0	0.000203191	0.125133	1	1
425	425	2009	-0.26002	-0.426867	0	0.0177572	0.0595111	0	0
425	425	2010	0.0173963	-0.223195	0	0.0117622	0.0635466	0	0
425	425	2011	-0.569936	-0.65815	0	-0.0122556	0.0512401	0	0
425	425	2012	-0.142139	0.133352	0	-0.00265624	0.0471282	0	0
425	425	2013	-0.114891	-0.556782	0	-0.00698275	0.0381442	0	0
425	425	2014	-1.40788	-1.45618	0	0.0142259	0.0487985	0	0
425	425	2015	-1.30646	-0.9058	0	0.00195055	0.102252	0	0
425	425	2016	0.195048	0.0506268	0	-0.00368304	0.0441199	1	0
425	425	2017	-1.70931	-1.05995	0	0.00704592	0.0405427	0	0
425	425	2018	-0.0940188	0.0247382	0	-0.00603788	0.0399683	0	0
425	425	2019	-0.58879	-0.607632	0	0.0115236	0.047115	0	0
425	425	2020	-0.609453	-0.582465	0	0.000848731	0.0457859	0	0
425	425	2021	0.0745906	-0.209689	0	0.00371684	0.0517997	0	0
425	425	2022	-0.231939	-0.0215944	0	-0.00184804	0.0352304	0	0
426	426	2008	0.50093	0.0863819	1	-0.023633	0.111319	0	0
426	426	2009	0.209737	0.0272874	0	0.0343705	0.0754576	0	0
426	426	2010	-0.471353	-0.663495	0	0.00611383	0.0852871	0	0
426	426	2011	0.909444	0.919335	1	-0.00729351	0.087823	0	0
426	426	2012	-0.736288	-0.557413	0	0.008931	0.0621226	0	0
426	426	2013	0.0819707	-0.147186	0	-0.0071465	0.0467093	0	0
426	426	2014	-0.979929	-0.146214	0	0.0105905	0.0491922	0	0
426	426	2016	-1.67352	-1.02468	0	0.0097033	0.101626	0	0
426	426	2017	-0.281473	-0.0088895	0	0.00349045	0.0475068	0	0
426	426	2018	0.121934	-0.0878102	0	-0.0136568	0.0735407	0	0
426	426	2019	-0.32694	-0.364332	0	0.00252998	0.0738923	0	0
426	426	2020	0.386387	0.544523	0	0.0119124	0.0805599	0	0
426	426	2021	0.402907	0.143021	0	-1.70192e-05	0.0553412	0	0
426	426	2022	-1.00587	-0.621996	0	-0.00188016	0.0569127	0	0
428	428	2008	0.111499	0.164617	0	-0.017541	0.107236	0	0
428	428	2009	-0.323321	-0.0612755	0	0.0203738	0.0669457	0	0
428	428	2010	-0.221948	-0.715925	0	0.00310855	0.0565183	0	0
428	428	2011	0.304967	0.265459	1	-0.0100815	0.0411071	0	0
428	428	2012	-1.03167	-0.588877	0	0.00110576	0.0394424	0	0
428	428	2013	0.470863	-0.15955	1	0.0105866	0.0776818	0	0
428	428	2014	1.20567	0.656188	1	0.00103365	0.0693172	0	0
428	428	2015	-0.86465	-1.1085	0	0.0169841	0.110858	0	0
428	428	2016	-0.378636	-0.456123	0	-0.00551996	0.0513504	0	0
428	428	2017	0.269138	0.446901	0	-0.0101537	0.0350081	0	0
428	428	2018	-0.721947	-0.517874	0	-0.00909588	0.0468992	0	0
428	428	2019	-0.487222	-0.0887174	0	0.00182952	0.0397131	0	0
428	428	2020	-0.450123	-0.248237	0	0.0028599	0.0759848	0	0
428	428	2021	0.204927	0.26978	0	0.00502469	0.0578004	0	0
428	428	2022	0.140284	0.0445859	0	0.0184127	0.0880897	0	0
429	429	2008	2.00684	1.1265	1	-0.0190677	0.0692571	0	0
429	429	2009	0.140736	-0.1606	0	0.00873529	0.0414459	0	0
429	429	2010	0.673856	0.636146	0	-0.00149692	0.0334454	0	0
429	429	2011	1.34861	0.44753	1	-0.00896732	0.0375576	0	0
429	429	2012	-1.55494	-1.11464	0	0.000166059	0.0283217	0	0
429	429	2013	-1.42385	-0.923793	0	-0.000520731	0.0382904	0	0
429	429	2014	-1.13262	-0.482861	0	0.0108651	0.0347859	0	0
429	429	2015	-1.19176	-0.48817	0	0.0126366	0.0853158	0	0
429	429	2016	-0.582924	-0.482799	0	0.00144186	0.0463579	0	0
429	429	2017	-1.23322	-0.560657	0	0.0047482	0.0371908	0	0
429	429	2018	-0.664433	-0.195357	0	0.00240163	0.0330788	0	0
429	429	2019	0.0400677	-0.40634	0	0.00122463	0.0242533	0	0
429	429	2020	-0.411958	-0.0431527	0	-0.00442027	0.0289177	0	0
429	429	2021	-0.347835	-0.334937	0	0.00493744	0.0229023	0	0
429	429	2022	0.16419	-0.0780752	0	0.00289288	0.0263377	0	0
430	430	2008	-0.191281	-0.536336	0	-0.0150303	0.0920765	0	0
430	430	2009	-0.217549	-0.383704	0	0.0285472	0.0817661	0	0
430	430	2010	-1.23825	-0.285405	0	0.0036174	0.0541977	0	0
430	430	2011	-0.244337	-0.312941	0	0.00526414	0.0543352	0	0
430	430	2012	0.209442	-0.0867364	0	0.000502059	0.0447506	0	0
430	430	2013	0.253599	0.353014	0	-0.00455171	0.0389939	0	0
430	430	2014	-0.925247	-0.693932	0	0.00325449	0.0361987	0	0
430	430	2015	-0.482971	-0.903466	0	0.0193622	0.111329	0	0
430	430	2016	-0.568727	-0.149454	0	-0.00378014	0.0472591	0	0
430	430	2017	0.408132	0.236158	0	-0.00647975	0.0251985	0	0
430	430	2018	-1.14715	-0.540114	0	-0.00987414	0.0490974	0	0
430	430	2019	-0.490097	-0.234707	0	0.00216621	0.038803	0	0
430	430	2020	-0.240553	0.0767418	0	-0.000169865	0.0513803	0	0
430	430	2021	0.959332	0.383917	1	0.00494942	0.0591769	0	0
430	430	2022	0.149415	0.44678	0	0.0107293	0.0577553	0	0
488	488	2008	0.388151	0.315368	0	-0.0172783	0.0933285	0	0
488	488	2009	-0.954365	-0.349751	0	0.0121777	0.0645176	0	0
488	488	2010	-0.46057	-0.260456	0	-0.00221245	0.039296	1	0
488	488	2011	0.0512097	0.0650482	0	-0.00664194	0.0333871	0	0
488	488	2012	-2.45794	-1.1145	0	-0.00107906	0.0345574	1	0
488	488	2013	-0.618993	-0.531656	0	0.0032535	0.0360538	1	0
488	488	2014	-1.03834	-0.47226	0	0.0069963	0.0321576	1	0
488	488	2015	-0.621776	-0.233153	0	0.0113209	0.0870715	1	0
488	488	2016	-1.32406	-0.888731	0	0.00484931	0.0466775	1	0
488	488	2017	-0.393356	-0.114836	0	0.0113366	0.045108	1	1
488	488	2018	-0.0776703	-0.00445991	0	-0.0111307	0.049354	1	1
488	488	2019	1.44614	1.01279	1	-0.000294615	0.0362078	1	1
488	488	2020	-0.538366	-0.678329	0	0.00587504	0.0422665	1	1
488	488	2021	-0.478547	-0.24629	0	0.00553662	0.0770959	1	1
488	488	2022	-0.352892	-0.268318	0	-0.00692236	0.0328513	1	1
498	498	2013	-2.42011	-1.07479	0	0.00593444	0.0945254	1	1
498	498	2014	-1.73428	-0.613992	0	0.00394398	0.0316935	0	0
498	498	2015	-0.235056	-0.404939	0	0.0182298	0.102744	0	0
498	498	2016	0.306201	0.166263	0	-0.00121684	0.0558718	1	0
498	498	2017	-0.926785	-0.88644	0	-0.00258029	0.0400754	0	0
498	498	2018	-1.29176	-0.993562	0	-0.00267308	0.0728175	0	0
498	498	2019	-0.481623	-0.135781	0	-0.000337275	0.0434889	0	0
498	498	2020	-0.986273	-0.429356	0	0.00172877	0.0488596	0	0
498	498	2021	0.0954521	-0.0527752	0	0.00672727	0.0516773	0	0
498	498	2022	-0.11589	-0.100545	0	0.0046174	0.0684212	0	0
501	501	2008	-0.00207417	0.0239003	0	-0.0217568	0.0796035	0	1
501	501	2009	-0.927663	-0.73325	0	0.0238873	0.0659863	0	0
501	501	2010	-0.321981	-0.416756	0	0.00562773	0.0546483	0	0
501	501	2011	-0.591153	-0.49125	0	-0.0033124	0.0488724	0	0
501	501	2012	-0.924798	-0.487033	0	-0.00405839	0.0548586	0	0
501	501	2013	-0.290305	-0.218683	0	0.00282267	0.041214	0	0
501	501	2014	-0.367262	-0.145405	0	0.00468554	0.0331758	0	0
501	501	2015	-0.279307	0.0038333	0	0.00898231	0.0728143	0	0
501	501	2016	-0.594104	-1.03261	0	-0.00095726	0.0415391	0	0
501	501	2017	-0.398946	-0.637867	0	0.00230551	0.0383876	0	0
501	501	2018	-0.307215	-0.369137	0	-0.00927233	0.0389277	0	0
501	501	2019	-0.619323	-0.661187	0	0.0074516	0.0345405	0	0
501	501	2020	-1.10213	-0.816294	0	0.00224148	0.100566	0	0
501	501	2021	0.465578	0.240178	1	-0.000833904	0.042516	0	0
501	501	2022	0.554194	0.413433	0	0.00208292	0.0317441	0	0
502	502	2008	-0.512659	-0.734938	0	-0.00592483	0.130896	0	0
502	502	2009	-0.352883	-0.315886	0	0.00754147	0.0697455	0	0
502	502	2010	-0.633546	-0.309759	0	-0.00180779	0.0562587	0	0
502	502	2011	-1.25906	-0.900481	0	-0.00934308	0.0541931	0	0
502	502	2012	-0.58387	-0.457204	0	0.00673329	0.0644584	0	0
502	502	2013	-1.14927	-0.476084	0	0.00175619	0.052845	0	0
502	502	2014	-0.371191	-0.130593	0	0.0142661	0.0617478	0	0
502	502	2016	-0.263499	-0.446897	0	-0.00516692	0.0738544	0	0
502	502	2017	-0.303557	0.274017	0	-0.0116477	0.0521416	0	0
502	502	2018	0.132152	-0.374693	0	-0.00633276	0.0497194	0	0
502	502	2019	-0.617632	-0.748056	0	-0.00023325	0.045071	0	0
502	502	2020	0.250776	0.151408	1	0.00618928	0.0443363	0	0
502	502	2021	0.440913	0.214631	1	-0.00581837	0.070733	0	0
503	503	2008	-0.672985	-0.298345	0	-0.0159093	0.101484	0	0
503	503	2009	-0.765868	-0.128795	0	0.0223475	0.082384	0	0
503	503	2010	-0.0105172	-0.179565	0	0.00440671	0.0683231	0	0
503	503	2011	-0.100564	-0.223337	0	-0.00851516	0.0588708	0	0
503	503	2012	-0.215009	-0.167841	0	0.00960335	0.0456465	0	0
503	503	2013	-0.0104571	0.0478192	0	0.0178636	0.0717466	0	0
503	503	2014	-0.406085	-0.16046	0	0.00910396	0.0551862	0	0
503	503	2015	-0.180494	-0.0739255	0	0.0111391	0.137333	0	0
503	503	2016	0.0673487	-0.0398636	0	0.00772815	0.0771782	0	0
503	503	2018	-0.437044	-0.631947	0	-0.0154903	0.0919623	0	0
503	503	2019	-1.40007	-0.716131	0	0.00469618	0.0843714	0	0
503	503	2020	1.21422	0.717426	1	-0.0121246	0.0561665	0	0
503	503	2021	-1.89651	-1.35573	0	0.0166012	0.0826057	0	0
503	503	2022	0.669879	0.306567	1	-0.00693398	0.0794096	1	0
504	504	2008	-0.0863437	-0.0659904	0	-0.017608	0.124665	0	0
504	504	2009	-1.27026	-0.669252	0	0.0256858	0.096342	0	0
504	504	2010	0.468519	0.104505	1	0.00458822	0.0560035	0	0
504	504	2011	1.01698	0.697795	0	-0.012815	0.0629038	0	0
504	504	2012	-0.0241029	0.0210109	0	0.00391824	0.0639151	0	0
504	504	2013	-0.230218	-0.307866	0	0.00437096	0.060743	0	0
504	504	2015	-0.453597	-0.523952	0	0.044168	0.151239	0	0
504	504	2016	0.291392	0.148586	0	-0.0134103	0.0699756	0	0
504	504	2017	-1.37101	-0.495793	0	0.0126253	0.0666225	0	0
504	504	2018	1.8453	0.674327	1	-0.0098125	0.073267	0	0
504	504	2019	-0.586939	-0.357313	0	-0.00617456	0.0669144	0	0
504	504	2020	-0.435411	-0.571021	0	0.010193	0.0684538	0	0
504	504	2021	-0.416002	-0.335076	0	0.00953583	0.0551462	0	0
504	504	2022	-0.731163	-0.92318	0	-0.00719396	0.0668954	0	0
505	505	2008	1.77228	1.1265	1	-0.0173777	0.141114	0	0
505	505	2009	-0.0521269	-0.314294	0	0.010748	0.0851367	0	0
505	505	2010	-0.425917	-0.384985	0	-0.00667676	0.0547478	0	0
505	505	2011	0.0803448	0.085103	0	-0.00876127	0.0520474	0	0
505	505	2012	1.53573	0.94289	1	0.000806667	0.0473753	0	0
505	505	2013	0.553726	0.69788	0	0.00475372	0.0376065	0	0
505	505	2014	0.60913	0.203138	0	0.0265952	0.0877147	0	0
505	505	2015	0.0129962	0.0690806	0	0.0135169	0.113749	0	0
505	505	2017	0.225581	0.288984	0	-0.00578076	0.0488573	0	0
505	505	2018	-0.636652	-0.597737	0	-0.0057972	0.0690162	0	0
505	505	2019	0.653928	0.335607	1	0.00158041	0.0576056	0	0
505	505	2020	-0.953854	-0.558175	0	0.0132218	0.0938334	0	0
505	505	2021	-0.569265	-0.361409	0	-0.00265342	0.0460984	0	0
505	505	2022	-1.53275	-0.604743	0	0.0046016	0.075324	0	0
506	506	2009	-2.40059	-1.16268	0	0.0400126	0.119563	0	0
506	506	2010	-1.57211	-1.21858	0	0.0089959	0.0766143	0	0
506	506	2011	-0.153503	-0.398906	0	-0.00299608	0.0678414	0	0
506	506	2012	-0.910476	-0.784982	0	-7.22549e-05	0.062192	0	0
506	506	2013	-0.358764	-0.651558	0	-0.0053264	0.0514945	0	0
506	506	2014	-0.389883	-0.203993	0	0.0106739	0.0501306	0	0
506	506	2015	-0.497196	-0.0626149	0	0.0201764	0.161288	0	0
506	506	2016	-2.5141	-1.24803	0	0.00533133	0.0727856	0	0
506	506	2018	1.24959	1.08529	1	-0.0251444	0.0878125	0	0
506	506	2019	-0.179085	-0.198949	0	0.00323437	0.0628511	0	0
506	506	2020	-0.805657	-0.684384	0	-0.00143231	0.066101	0	0
506	506	2021	-1.99949	-1.11801	0	0.00892344	0.0877138	0	0
506	506	2022	-0.679096	-0.60272	0	0.00225436	0.0668506	0	0
507	507	2008	0.075674	0.239058	0	-0.0185592	0.091674	0	0
507	507	2009	-0.271387	-0.18773	0	0.0208526	0.0729653	0	0
507	507	2010	-0.344883	-0.391389	0	0.0080448	0.0685719	0	0
507	507	2011	-0.460483	-0.184274	0	-0.00792802	0.0458249	0	0
507	507	2012	-0.932505	-0.596322	0	0.00357206	0.0533418	0	0
507	507	2013	-1.6831	-0.893308	0	0.00713138	0.0885652	0	0
507	507	2014	-1.0341	-0.903073	0	0.0121122	0.0725662	0	0
507	507	2015	-0.337359	-0.0906339	0	0.00114612	0.0964649	0	0
507	507	2016	-0.965961	-0.665666	0	-0.0022588	0.0438577	0	0
507	507	2017	-1.55814	-0.881831	0	0.0128981	0.0870601	0	0
507	507	2018	0.268811	0.529909	0	-0.00634855	0.0633169	0	0
507	507	2019	-0.839942	-0.584286	0	-0.000586827	0.036822	0	0
507	507	2020	1.06366	0.429895	1	-0.000414096	0.042511	0	0
507	507	2021	0.0661508	0.151801	0	0.00332904	0.0367047	0	0
507	507	2022	-0.144718	-0.0362665	0	-0.00137364	0.0460014	0	1
509	509	2008	0.474577	0.441549	0	-0.0219084	0.0909569	0	0
509	509	2009	-0.256648	-0.352767	0	0.0245845	0.0628956	0	0
509	509	2010	0.399674	0.319192	0	0.00575904	0.0791075	0	0
509	509	2011	-0.790949	-0.759608	0	0.00402343	0.05182	0	0
509	509	2012	0.743903	0.232959	0	-0.000136523	0.0753272	0	0
509	509	2013	-0.102312	0.0995903	0	0.00798505	0.0578961	0	0
509	509	2014	-1.25538	-1.06133	0	0.007376	0.0906956	0	0
509	509	2015	-0.690864	-0.405614	0	0.0193242	0.121325	0	0
509	509	2016	0.0217275	-0.0292048	0	0.0019767	0.0899697	0	0
509	509	2018	-0.774901	-0.652794	0	-0.0174506	0.104254	0	0
509	509	2019	-0.640793	-0.61396	0	-0.000340154	0.0624342	0	0
509	509	2020	0.122771	0.584627	0	0.00545898	0.0820616	0	0
509	509	2021	0.503489	0.471744	0	0.00315898	0.0572533	1	1
509	509	2022	-0.764465	-0.426014	0	0.00844794	0.0812225	0	0
510	510	2008	0.00672498	-0.144916	0	-0.018503	0.0852554	0	0
510	510	2009	-0.311263	-0.446422	0	0.0296157	0.0868561	0	0
510	510	2010	-0.911742	-0.717775	0	-0.000103824	0.0644808	0	0
510	510	2011	0.146782	-0.00551987	0	-0.00812578	0.0650321	0	0
510	510	2012	-0.486089	-0.156942	0	0.00482594	0.0673274	0	0
510	510	2013	-0.0482301	-0.161129	0	0.000391519	0.0621182	0	0
510	510	2014	0.847202	0.465824	1	0.00258442	0.0639848	0	0
510	510	2016	-2.6151	-1.13014	0	0.0127949	0.11265	0	0
510	510	2017	0.0216484	-0.134697	0	-0.0048628	0.0549358	0	0
510	510	2018	-0.834078	-0.22882	0	-0.0139626	0.0575014	0	0
510	510	2019	-0.398734	-0.179632	0	0.00263285	0.0562072	0	0
510	510	2020	-1.1569	-1.08768	0	0.0035401	0.05274	0	0
510	510	2021	0.132225	0.101534	0	0.00608338	0.056744	0	0
510	510	2022	1.16909	0.698856	0	0.00237165	0.0709939	0	0
511	511	2008	-0.665766	-0.535809	0	-0.0110542	0.101811	0	0
511	511	2009	-2.17555	-1.28225	0	0.0172803	0.0807958	0	0
511	511	2010	-0.36837	-0.207425	0	-0.00887131	0.0385706	0	0
511	511	2011	-0.517568	-0.409503	0	-0.00481951	0.0344542	0	0
511	511	2012	-0.51879	-0.436095	0	0.0094068	0.0460875	0	0
511	511	2013	-1.24319	-1.00826	0	0.00163424	0.0373483	0	0
511	511	2014	-0.887205	-1.01587	0	0.0164093	0.0751719	0	0
511	511	2015	-0.228338	-0.110865	0	0.0175079	0.117369	0	0
513	513	2008	-0.429063	-0.724651	0	-0.0146927	0.101176	0	0
513	513	2009	-0.952402	-1.01151	0	0.0175049	0.0490436	0	0
513	513	2010	-0.0974581	0.204319	0	0.00355051	0.0556243	0	0
513	513	2011	-0.925886	-0.33751	0	-0.013413	0.0519733	0	0
513	513	2012	-0.78494	-0.565851	0	0.0123749	0.0568371	0	0
513	513	2013	-0.30374	-0.519637	0	0.00406812	0.0587126	1	0
513	513	2014	-0.446342	-0.617382	0	0.00600596	0.0453898	0	0
513	513	2015	0.115273	0.0130637	0	0.0143335	0.0936142	0	0
513	513	2016	0.209472	0.362034	0	0.00187166	0.0428184	0	0
513	513	2017	-0.848228	-0.162365	0	0.00811371	0.0362304	0	0
513	513	2018	1.12594	0.391066	1	-0.0116294	0.0558966	0	0
513	513	2019	-0.259005	-0.0968824	0	0.0123558	0.0441474	0	0
513	513	2020	0.00626281	0.148111	0	0.00533971	0.0504437	0	0
513	513	2021	-0.209501	-0.0492536	0	0.00208756	0.0600469	1	0
513	513	2022	-0.185355	-0.352868	0	-0.00269532	0.0403405	1	0
514	514	2008	-1.49113	-0.794673	0	-0.00892862	0.110826	0	0
514	514	2009	-0.707194	-0.696666	0	0.0231027	0.0944696	0	0
514	514	2010	-0.807059	-1.015	0	-0.00515084	0.0619851	0	0
514	514	2011	-0.276227	-0.435748	0	-0.0112738	0.0389656	0	0
514	514	2012	-0.073242	0.0321419	0	0.00455229	0.0495115	0	0
514	514	2013	-1.76846	-1.25471	0	0.00141613	0.0696635	0	0
514	514	2014	-1.05068	-1.0573	0	0.0122594	0.0630026	0	0
514	514	2015	-0.347154	-0.640818	0	0.0209728	0.135072	0	0
514	514	2016	-1.54874	-1.4122	0	0.00342178	0.077876	0	0
514	514	2017	0.504726	0.22109	1	-0.0113023	0.0497254	0	0
514	514	2018	0.00132307	-0.178439	1	-0.00806459	0.0625916	0	0
514	514	2019	-2.30777	-1.31008	0	0.00731554	0.0726509	0	0
514	514	2020	1.33259	0.929699	1	-0.00345556	0.0341787	0	0
514	514	2021	-2.55034	-1.35573	0	0.00218173	0.0526391	0	0
514	514	2022	-1.17926	-0.398109	0	0.00697064	0.110373	0	0
515	515	2008	-0.226138	-0.45131	0	-0.00519277	0.0676625	0	0
516	516	2008	-0.70432	-0.264696	0	-0.0112583	0.0789761	0	0
516	516	2009	-0.409199	-0.269248	0	0.023669	0.0820688	0	0
516	516	2010	-0.749834	-0.428578	0	0.00579337	0.0492792	0	0
516	516	2011	-1.20584	-0.951059	1	-0.001755	0.042336	0	0
516	516	2012	-0.334013	-0.398266	0	-0.00148208	0.0383825	0	0
516	516	2013	-1.74379	-1.03587	0	0.00757527	0.0552159	0	0
516	516	2014	-0.474002	-0.418632	0	0.0152857	0.0527875	0	0
516	516	2015	-0.568435	-0.689078	0	0.0182028	0.119058	0	0
516	516	2016	-1.37032	-1.44098	0	-0.000170043	0.0646227	0	0
516	516	2017	2.13136	0.851866	1	-0.0123583	0.0580404	0	0
516	516	2018	-1.08089	-0.964118	0	0.0017935	0.0545737	0	0
516	516	2019	-1.22875	-0.730227	0	0.000776115	0.0419082	0	0
516	516	2020	-1.41977	-0.974484	0	0.0208583	0.0743334	0	0
516	516	2021	-0.0184169	-0.234717	0	9.18269e-05	0.0728357	0	0
516	516	2022	-0.0324641	0.139141	0	0.00471518	0.0738793	0	0
517	517	2010	-0.61184	-0.236519	0	-0.00573767	0.0740732	0	0
517	517	2011	0.513521	0.132534	1	-0.00284041	0.0576069	0	0
517	517	2012	-1.5555	-0.923744	0	0.00967722	0.0638405	0	0
517	517	2013	0.348905	0.182442	0	-0.00777125	0.0373185	0	0
517	517	2014	0.256506	-0.0528226	1	0.0110906	0.0662307	0	0
517	517	2015	-0.359625	-0.401287	0	0.0300299	0.144785	0	0
517	517	2016	-0.588599	-0.311082	0	-0.00266109	0.0716969	0	0
517	517	2017	-0.833142	-0.344279	0	-0.0080619	0.0341955	0	0
517	517	2018	-2.26408	-1.05409	0	-0.00203084	0.11181	0	0
517	517	2019	-0.978185	-0.812664	0	0.00462794	0.0502456	0	0
517	517	2020	-1.55183	-1.46275	0	0.00308794	0.0538298	0	0
517	517	2021	0.439528	0.00244089	1	-0.00223133	0.0373662	0	0
517	517	2022	-0.285864	-0.403913	0	0.00728422	0.0751206	0	0
518	518	2008	0.226274	0.00950629	0	-0.0179179	0.0834566	0	0
518	518	2009	-0.408207	-0.388783	0	0.0153362	0.0740539	0	0
518	518	2010	-1.61963	-0.997315	0	0.0123757	0.0661227	0	0
518	518	2011	-0.548614	-0.390146	0	-0.00898345	0.0710805	0	0
518	518	2012	-0.622768	-0.256818	0	0.00151072	0.0558842	0	0
518	518	2013	-1.71796	-0.520894	0	-0.00229337	0.0397004	0	0
518	518	2014	-2.4447	-1.45037	0	0.0109014	0.0525314	0	0
518	518	2015	-0.569789	-0.904131	0	0.0118436	0.0881995	0	0
518	518	2016	-1.50022	-1.38723	0	0.0055881	0.0485194	0	0
518	518	2017	-0.43277	-0.384001	0	-0.00473816	0.027333	0	0
518	518	2018	-1.1774	-0.519581	0	-0.0112134	0.064999	0	0
518	518	2019	-1.93571	-0.719357	0	0.00523206	0.103855	0	0
518	518	2020	-1.2684	-1.12774	0	0.0130008	0.12212	0	0
518	518	2021	1.60884	0.825906	1	-0.00571129	0.0409814	0	0
518	518	2022	0.210311	-0.185392	1	-0.00114066	0.056259	0	0
519	519	2008	-0.201971	-0.189487	0	-0.0193706	0.0858924	0	0
519	519	2009	-0.233333	-0.391877	0	0.0400126	0.0878255	0	0
519	519	2010	0.229526	0.293932	0	0.00201329	0.0830301	0	0
519	519	2011	-0.468364	-0.354216	0	-0.0142095	0.0554801	0	0
519	519	2012	-1.30568	-0.918926	0	0.0162341	0.0908911	0	0
519	519	2013	-0.154488	-0.0678104	0	0.00236835	0.0518664	1	1
519	519	2014	-0.29745	-0.0647222	0	0.00199762	0.0424377	0	0
519	519	2016	-0.701647	-0.81958	0	-0.00041226	0.0662299	0	0
519	519	2017	0.0536004	-0.0062091	0	-0.00634325	0.0587599	0	0
519	519	2018	0.137181	0.222425	0	-0.00704633	0.0576955	0	0
519	519	2019	-0.932431	-0.762802	0	0.00540335	0.0577847	0	0
519	519	2020	-0.281775	0.0130456	0	0.00804033	0.0748531	0	0
519	519	2021	-1.27445	-0.916684	0	0.0223041	0.0855543	0	0
519	519	2022	-0.358135	-0.561214	0	-0.00358492	0.0712535	0	0
520	520	2008	0.066941	-0.022368	0	-0.0162865	0.0899049	0	0
520	520	2009	-0.947403	-0.148845	0	0.00812755	0.061184	0	0
520	520	2010	0.320687	0.392135	0	-0.000656647	0.0581815	0	0
520	520	2011	1.13096	0.28939	1	-0.00919375	0.0537165	0	0
520	520	2012	-0.939648	-0.748021	0	0.00237073	0.0814545	0	0
520	520	2013	0.562438	0.357802	1	-0.00271453	0.0544427	0	0
520	520	2016	-0.725892	-0.322416	0	-0.00569684	0.0781959	0	0
520	520	2017	0.332936	0.26481	0	-0.0127568	0.0362156	0	0
520	520	2018	-1.76526	-1.08595	0	-0.00468824	0.0610806	0	0
520	520	2019	-0.326986	-0.445973	0	0.00830329	0.0437124	0	0
520	520	2020	0.659315	0.334514	1	-0.00331554	0.0408018	0	0
520	520	2021	1.60884	0.820475	1	0.00135004	0.0472259	0	0
520	520	2022	-1.03263	-0.446024	0	0.00070176	0.060028	1	1
521	521	2008	-0.43109	-0.35963	0	-0.0129148	0.095527	1	1
521	521	2009	-0.837242	-0.444707	0	0.0307074	0.0759075	0	0
521	521	2010	-0.382709	-0.212706	0	-0.000814471	0.061161	0	0
521	521	2011	-0.351639	-0.521127	0	-0.0138623	0.0444404	0	0
521	521	2012	-0.221217	-0.479117	0	0.00171767	0.0443953	1	1
521	521	2013	-1.10784	-0.702066	0	0.0062571	0.0429816	1	1
521	521	2014	-1.10038	-1.02472	0	0.00731796	0.0622468	1	1
521	521	2015	-1.17054	-0.339415	0	0.00509373	0.0737363	1	1
521	521	2016	-0.88476	-0.745912	0	3.192e-05	0.0421053	1	1
521	521	2017	-0.156931	-0.207343	1	-0.00542457	0.0303976	1	1
521	521	2018	0.827692	0.40151	1	-0.00894665	0.0495222	1	1
521	521	2019	-0.0413096	-0.0272911	0	0.00393633	0.0399719	1	1
521	521	2020	-1.66328	-1.09736	0	0.0144824	0.0847236	1	1
521	521	2021	1.17611	1.02856	1	-0.00795612	0.0520281	1	1
521	521	2022	0.114407	0.000348804	1	0.00485288	0.0613307	1	1
522	522	2008	0.104396	-0.00923745	0	-0.0173403	0.0855255	0	0
522	522	2009	-1.81256	-1.36758	0	0.0244893	0.0947186	0	0
522	522	2010	-0.409845	-0.0840266	0	0.00687747	0.0641306	0	0
522	522	2011	-1.06242	-0.51439	0	-0.00679535	0.0464207	0	0
522	522	2012	-0.286525	-0.265732	0	0.0136505	0.0858164	0	0
523	523	2008	-0.742169	-0.839738	0	-0.0124574	0.0917435	0	0
523	523	2009	-0.129841	0.116977	0	0.0175573	0.0578941	0	0
523	523	2010	-0.0504219	0.0339767	0	0.0142318	0.0765406	0	0
523	523	2011	0.0970266	0.306039	1	-0.00532475	0.0541807	0	0
523	523	2012	-0.708662	-0.491652	0	0.00251239	0.0576944	0	0
523	523	2013	-0.39434	-0.362839	0	0.0118467	0.0579753	0	0
523	523	2014	0.645747	0.330066	1	0.00290095	0.0441872	0	0
523	523	2015	-0.0736425	-0.0602824	0	0.0149983	0.119255	0	0
523	523	2016	-0.635982	-0.472326	0	-0.00400782	0.0562305	0	0
523	523	2017	-1.08328	-1.00512	0	-0.0065552	0.0305212	0	0
523	523	2018	2.28051	1.41252	1	-0.0107935	0.0607839	0	0
523	523	2019	-1.2707	-0.808138	0	0.014658	0.0716485	0	0
523	523	2020	1.57252	1.00238	1	-0.00901362	0.0674522	0	0
523	523	2021	0.508966	0.323552	0	6.60769e-05	0.087764	0	0
523	523	2022	-0.926506	-0.775821	0	0.0044573	0.0598627	0	0
524	524	2008	-1.06804	-0.525852	0	-0.0105145	0.100638	0	0
524	524	2009	-0.358697	-0.31143	0	0.0163395	0.0649733	0	0
524	524	2010	-0.473134	-0.291085	0	0.00607035	0.0673426	0	0
524	524	2011	0.957572	0.268054	1	-0.0118497	0.0574975	0	0
524	524	2012	-1.83778	-1.26265	0	0.00276022	0.0643865	0	0
524	524	2013	-0.3939	-0.0935777	0	-0.000192519	0.0400181	0	0
524	524	2014	0.0805584	0.0529471	0	0.0151929	0.0492855	0	0
524	524	2015	-1.24088	-0.682645	0	0.0170836	0.13196	0	0
524	524	2017	-0.126533	-0.348452	0	-0.00453571	0.052263	0	0
524	524	2018	-0.392759	-0.258382	0	-0.00782804	0.0529557	0	0
524	524	2019	0.50104	0.552971	0	0.00280225	0.0379644	0	0
524	524	2020	-1.38289	-0.878017	0	0.00617412	0.108288	0	0
524	524	2021	0.549951	0.223868	0	-0.000523865	0.0355499	0	0
524	524	2022	-0.641767	-0.290016	0	0.0139113	0.0973287	0	0
525	525	2008	-0.149326	0.118965	0	0.00186033	0.108523	0	0
525	525	2009	-0.160815	-0.162991	0	0.00758947	0.0556217	0	0
525	525	2010	-0.598016	-0.497811	0	-0.000259333	0.0528663	0	0
525	525	2011	-0.163248	-0.0901697	0	-0.000951471	0.0512517	0	0
525	525	2012	-0.219511	-0.342238	0	-0.00216376	0.0461381	1	0
525	525	2013	-0.86075	-0.499593	0	0.00616652	0.0545587	0	0
525	525	2014	-0.291027	-0.26645	0	0.00179204	0.034472	0	0
525	525	2015	0.480004	0.170284	1	0.00478046	0.0820791	0	0
525	525	2016	-1.25117	-1.04031	0	0.0025066	0.0523445	0	0
525	525	2017	-0.426269	-0.490146	0	0.00478498	0.0528467	0	0
525	525	2018	-0.406724	-0.21253	0	-0.00532363	0.0488019	0	0
525	525	2019	-1.39256	-0.684677	0	-0.00569873	0.0480131	0	0
525	525	2020	-0.238065	-0.131441	0	-0.00663844	0.0701919	0	0
525	525	2021	-0.253228	-0.407379	0	0.0112949	0.0927699	0	0
525	525	2022	0.111417	-0.0597546	0	0.0081761	0.0733648	0	0
526	526	2008	0.237208	0.329807	0	-0.0113185	0.0852219	0	0
526	526	2009	-0.383096	0.00869141	0	0.0288201	0.0789967	0	0
526	526	2010	-0.190669	-0.154044	0	0.000907224	0.0688617	0	0
526	526	2011	0.547011	0.131642	1	-0.0106422	0.0561995	0	0
526	526	2012	-1.81808	-0.820938	0	0.00921535	0.0647325	0	0
526	526	2013	-2.41171	-1.29533	0	0.0307422	0.112558	0	0
526	526	2014	0.105105	0.0842314	0	0.00158238	0.0577689	0	0
526	526	2016	0.0180392	-0.284178	0	-0.00770735	0.0789044	0	0
526	526	2019	-0.764519	-0.647261	0	0.0117863	0.0554817	0	0
526	526	2020	-0.478283	-0.184819	0	0.0135434	0.0864415	0	0
526	526	2021	0.872093	0.715704	0	-0.0115911	0.0806221	0	0
526	526	2022	0.468532	0.442026	0	0.00035266	0.0567392	0	0
527	527	2008	-1.15659	-0.556253	0	-0.0159039	0.101898	0	0
527	527	2009	-0.304577	-0.446606	0	0.0241842	0.0754825	0	0
527	527	2010	-0.232976	-0.354113	0	0.00401937	0.0570744	1	1
527	527	2011	-0.659662	-0.535955	0	-0.00574824	0.0455548	1	0
527	527	2012	0.241549	0.183868	0	-0.00682591	0.0385182	0	0
528	528	2008	0.600003	0.373705	1	-0.0201637	0.125463	1	0
528	528	2009	-0.32992	-0.200434	0	0.0220418	0.0617828	1	0
528	528	2010	-1.84836	-1.00889	0	0.0126843	0.0639128	0	0
528	528	2011	-0.175569	-0.127234	0	-0.0131214	0.0482652	1	1
528	528	2012	0.616575	0.57092	0	-0.000849294	0.0589503	1	0
528	528	2013	0.0853562	0.243452	0	-0.00727763	0.0391467	0	0
528	528	2014	-0.926602	-0.836269	0	0.0146058	0.0425075	0	0
528	528	2015	0.0978747	0.167768	0	-0.00342796	0.0791372	0	1
528	528	2016	-0.449904	-0.312102	0	-0.001311	0.0426221	1	0
528	528	2017	-0.597994	-0.38118	0	0.00402969	0.0395169	0	0
528	528	2018	0.0343187	0.171058	0	0.000316961	0.0562085	1	0
528	528	2019	0.087985	-0.0110129	0	0.003768	0.0390329	0	0
528	528	2020	-0.276666	-0.200471	0	0.00222385	0.0362855	0	0
528	528	2021	-0.270532	-0.14101	0	0.00273249	0.0486883	0	1
528	528	2022	-0.40212	-0.316795	0	-0.00448	0.0326978	0	0
529	529	2010	-0.558526	-0.298513	0	-0.000650059	0.0579513	0	0
529	529	2011	-1.38901	-1.03876	0	0.000507431	0.0519054	0	0
529	529	2012	-0.700014	-0.47001	0	0.00226859	0.0424321	0	0
529	529	2013	-0.711209	-0.547746	0	0.00068484	0.0497252	0	0
529	529	2014	0.0958783	0.0705862	1	0.00701834	0.0495599	0	0
529	529	2015	0.314016	0.500133	0	0.0140097	0.103211	0	0
529	529	2016	-0.075392	-0.209911	0	0.001661	0.0641417	0	0
529	529	2017	0.157	-0.146408	0	-0.00990616	0.0402949	0	0
529	529	2018	-0.133612	0.0236524	0	-0.006429	0.0530746	0	0
529	529	2019	-0.356995	-0.243933	0	0.0108119	0.0718497	0	0
529	529	2020	0.0911674	0.299583	0	0.0013496	0.0515147	0	0
529	529	2021	-0.121623	-0.125503	0	-0.000547558	0.0312552	0	0
529	529	2022	-0.693536	-0.346881	0	0.0087745	0.0594335	0	0
530	530	2008	1.24536	0.673242	1	-0.0175124	0.0942993	0	0
530	530	2009	-0.523651	-0.17806	0	0.016271	0.065946	0	0
530	530	2010	0.236585	0.311316	0	0.00686278	0.0672056	0	1
530	530	2011	-0.483359	-0.280207	0	-0.00580445	0.0620571	0	0
530	530	2012	-2.45794	-1.305	0	-0.000240569	0.0731432	0	0
530	530	2013	-0.313198	-0.267832	0	0.009635	0.0561087	0	0
530	530	2014	-0.62341	0.0651194	0	0.0039589	0.0501479	0	0
530	530	2015	-0.572523	-0.127873	1	0.0174082	0.127851	0	0
530	530	2016	-0.195559	-0.0898209	0	-0.00131414	0.0558855	1	0
530	530	2017	-0.0726015	0.0379156	0	-0.00651071	0.0403164	1	0
530	530	2018	-0.288936	-0.363126	0	-0.00703927	0.0601455	1	0
530	530	2019	-1.42133	-0.515192	0	0.00473838	0.0505632	1	0
530	530	2020	-1.07044	-0.992793	0	0.00585619	0.0588437	0	0
530	530	2021	-0.131389	-0.0279375	1	0.00490898	0.0627706	0	0
530	530	2022	0.0396628	-0.236062	1	-0.00103602	0.0844561	0	0
531	531	2008	-0.341748	-0.278368	0	-0.0172395	0.1028	0	0
531	531	2009	-0.909864	-0.696004	0	0.0278519	0.0720157	0	0
531	531	2010	-0.22924	-0.285121	0	-0.00521012	0.0551524	0	0
531	531	2011	0.379553	0.0340994	1	-0.0094688	0.0506277	0	0
531	531	2012	-1.5992	-1.305	0	0.0149185	0.0666057	0	0
531	531	2013	-0.582062	-0.632183	0	0.000457231	0.0424303	0	0
531	531	2014	-0.824214	-0.682584	0	0.0175673	0.0652051	0	0
531	531	2015	-1.01038	-0.285263	0	0.00181075	0.0785473	0	0
531	531	2016	-2.6151	-1.53114	0	8.33636e-05	0.0642862	0	0
531	531	2017	0.252116	0.210537	0	-0.00664967	0.0240479	1	0
531	531	2018	-0.307439	-0.0850727	0	-0.007088	0.0516682	1	0
531	531	2019	-2.17888	-1.09674	0	0.00969762	0.0885087	1	0
531	531	2020	-0.785971	-0.49769	0	0.00882265	0.068731	1	0
531	531	2021	0.655969	0.5476	1	0.00170425	0.0576583	1	0
531	531	2022	0.13712	0.303035	1	-0.00316662	0.0463435	1	0
532	532	2008	-0.0350007	-0.156648	0	-0.0124121	0.117479	0	0
532	532	2009	-0.308646	-0.204862	0	0.0180319	0.0782368	0	0
532	532	2010	0.479219	0.469618	0	-0.00355604	0.0648383	0	0
532	532	2011	-0.617329	-0.617231	0	-0.00133833	0.0703359	0	0
532	532	2012	-1.06211	-0.386498	0	0.00181435	0.0418621	0	0
532	532	2013	-0.178168	-0.0202652	0	0.0149623	0.0695566	1	0
532	532	2014	0.0593725	0.182274	0	0.00178391	0.0513497	0	0
532	532	2015	0.542534	0.389228	0	0.0179603	0.100511	0	0
532	532	2016	-0.733976	-0.79221	0	-0.00434904	0.0826779	0	0
532	532	2017	-0.255743	-0.435913	0	-0.0103687	0.0400471	0	0
532	532	2018	-1.08107	-0.94589	0	0.00394124	0.105312	0	0
532	532	2019	-1.79375	-0.617001	0	0.00794256	0.0998761	0	0
532	532	2020	-0.0534766	0.0180837	0	0.00103496	0.0502059	0	0
532	532	2021	0.590468	0.550246	1	0.00258021	0.0668894	0	0
532	532	2022	-0.266942	0.164287	0	-0.0011082	0.0402825	0	0
533	533	2008	0.175495	0.417579	0	-0.0187402	0.0955498	0	0
533	533	2009	-0.172049	-0.0664162	0	0.0271997	0.0693164	0	0
533	533	2010	0.262108	0.092792	0	0.00314247	0.0492522	0	0
533	533	2011	0.451841	0.50687	0	-0.0138033	0.0468318	0	0
533	533	2012	0.390666	0.286575	0	-0.00181822	0.0460454	0	0
533	533	2013	-0.61613	-1.01214	0	0.00176602	0.0494411	0	0
533	533	2014	-1.46801	-0.825935	0	0.00984817	0.0359172	0	0
533	533	2015	-0.554612	-0.675265	0	0.0151014	0.0998459	0	0
533	533	2016	0.15493	0.328403	0	0.00881467	0.0767025	0	0
533	533	2017	0.942799	-0.0269041	1	-0.00323812	0.030462	0	0
533	533	2018	1.1362	0.411635	1	-0.0254146	0.0873976	0	0
533	533	2019	-1.51047	-0.999044	0	0.00443894	0.0793576	0	0
533	533	2020	-0.0833578	-0.11604	0	0.00329825	0.0526594	0	0
533	533	2021	-2.49931	-1.02038	0	0.0116275	0.0885524	0	0
533	533	2022	-0.824503	-0.332013	0	-0.00108766	0.082623	0	0
534	534	2008	0.546248	0.456643	0	-0.0241225	0.0965029	0	0
534	534	2009	-0.76343	-0.654676	0	0.0222761	0.0751524	0	0
534	534	2010	0.0741541	-0.000496812	0	-0.00262465	0.0606738	0	0
534	534	2011	-0.249597	0.24983	0	-0.00577171	0.0695792	0	0
534	534	2012	-0.302288	-0.280956	0	0.00791827	0.0661006	0	0
534	534	2013	-0.948952	-0.373845	0	-0.00344713	0.0402428	0	0
534	534	2014	0.280812	0.0540244	1	0.012524	0.0570106	0	0
534	534	2016	-0.52439	0.108292	0	0.0216638	0.0908831	0	0
534	534	2017	-0.380133	-0.374023	0	-0.00212808	0.0486659	0	0
534	534	2019	-0.137109	-0.243005	0	-0.000698827	0.0544109	0	0
534	534	2020	-0.247646	-0.393982	0	0.00938588	0.061618	0	0
534	534	2021	0.189887	0.133599	0	0.00672573	0.0541917	0	0
534	534	2022	-0.134996	-0.419123	0	-0.0022286	0.0726728	0	0
536	536	2009	-2.40059	-1.36758	0	0.0400126	0.119563	0	0
536	536	2010	-1.55615	-1.00105	0	0.00719161	0.0804361	0	0
536	536	2011	-4.13374e-05	-0.124023	0	-0.00913284	0.058359	0	0
536	536	2012	-0.43845	-0.437464	0	0.00988834	0.051763	0	0
536	536	2013	0.231734	-0.0734365	0	0.00824235	0.0505724	0	0
536	536	2014	-1.00082	-0.837528	0	-0.00241767	0.0622978	0	0
536	536	2015	-0.215965	-0.221519	0	0.00306009	0.0938352	1	0
536	536	2016	0.286715	-0.1355	0	0.00253922	0.0599813	1	0
536	536	2017	-0.481688	-0.255642	0	-0.0115728	0.0375791	0	0
536	536	2018	-0.0438025	-0.0688202	0	-0.0165595	0.0588744	0	0
536	536	2019	-1.02538	-0.851607	0	0.0120626	0.107811	1	0
536	536	2020	-0.106624	-0.226234	0	0.00442019	0.0782489	0	0
536	536	2021	0.257538	0.0787381	0	-0.00225412	0.0456911	0	0
536	536	2022	-1.05982	-0.68355	0	-0.00450046	0.0422612	0	0
537	537	2008	0.346389	0.694301	0	-0.0263432	0.0990197	0	0
537	537	2009	-0.411498	-0.0455675	0	0.039335	0.105263	0	0
537	537	2010	-0.0537468	0.0219847	0	-0.00828069	0.0692988	0	0
537	537	2011	-0.621523	-0.935494	0	-0.0069841	0.0557241	0	0
537	537	2012	-0.52026	-0.611313	0	0.00807222	0.0618512	0	0
537	537	2013	1.09511	0.098177	1	-0.00413277	0.0694651	0	0
537	537	2014	-0.816992	-0.296631	0	0.00878817	0.0429718	0	0
537	537	2015	0.210204	0.321185	0	0.0101396	0.090505	0	0
537	537	2016	-0.00414428	0.291438	0	-0.00431681	0.0687861	0	0
537	537	2017	-0.653543	-0.308312	0	0.00827106	0.0543946	0	0
537	537	2018	0.180812	0.060092	0	-0.00737826	0.0749781	0	0
537	537	2019	-0.450663	-0.0967513	0	0.0023636	0.051618	0	0
537	537	2020	-1.02102	-0.69266	0	-0.00232933	0.046406	0	0
537	537	2021	-1.93151	-1.12481	0	0.0325976	0.136179	0	0
537	537	2022	-0.423732	-0.531904	0	-0.00722898	0.0978247	0	0
538	538	2008	0.252984	0.245494	0	0.00199125	0.0648157	0	0
538	538	2009	-0.499626	-0.472589	0	0.0123601	0.0481192	0	0
538	538	2010	0.786056	0.532731	1	0.00639047	0.0488072	0	0
538	538	2011	0.46634	0.111073	0	-0.0021009	0.0294251	0	0
538	538	2012	-0.204574	-0.231089	0	0.00544029	0.0316286	0	0
538	538	2013	-0.0963592	0.167405	0	0.00897046	0.0466748	0	0
538	538	2014	-0.502519	-0.837097	0	-0.000643698	0.0363424	0	0
538	538	2015	-0.111872	0.10693	0	0.00332633	0.055667	0	0
538	538	2017	-1.22988	-0.820199	0	0.00643231	0.0338827	0	0
538	538	2018	0.42968	0.238877	0	-0.00600823	0.0422911	0	0
538	538	2019	0.370192	0.320459	0	0.00477876	0.0326875	0	0
538	538	2020	-0.791597	-0.445639	0	0.00601262	0.0392696	0	0
538	538	2021	-0.189985	0.0651796	0	0.00126883	0.0686406	0	0
538	538	2022	-0.298603	-0.382659	0	-0.00542212	0.0324824	0	0
539	539	2008	0.0948901	-0.0167627	0	-0.0124075	0.0825097	0	0
539	539	2009	-0.523211	-0.483582	0	0.00613096	0.0501639	1	1
539	539	2010	-2.06142	-1.21968	0	-0.0045585	0.0415953	1	1
539	539	2011	-0.770415	-0.398394	0	-0.00165529	0.0310193	0	0
539	539	2012	0.134381	0.108373	0	0.00319733	0.0397969	0	0
539	539	2013	0.351895	0.328017	0	-0.00333956	0.0346447	1	1
539	539	2014	-1.96995	-1.45555	0	0.010768	0.030783	1	1
539	539	2015	-0.304985	-0.218491	0	0.00666865	0.087888	1	1
539	539	2016	-0.0370893	-0.121384	0	-0.00505288	0.0314879	1	1
539	539	2017	-0.786519	-0.352066	0	-0.00137386	0.0232645	0	0
539	539	2018	-1.30731	-0.9396	0	0.000102961	0.0326319	0	0
539	539	2019	-0.500679	-0.379829	0	-0.00159192	0.0312347	0	0
539	539	2020	-0.414404	-0.200042	0	8.98077e-05	0.0315532	0	0
539	539	2021	1.20091	0.466099	1	0.0106133	0.0469196	0	0
539	539	2022	-0.0890835	-0.307027	0	0.00063702	0.0744538	0	0
540	540	2008	0.0275505	-0.266343	0	-0.00980154	0.123789	0	0
540	540	2009	-0.547425	-0.475818	0	0.0399451	0.0944498	0	0
540	540	2010	0.312335	0.355426	0	0.00583873	0.0697411	0	0
540	540	2011	-0.141896	-0.285588	0	-0.00598074	0.0693155	0	1
540	540	2012	-0.289704	-0.169242	0	0.00350008	0.0558408	0	0
540	540	2013	-1.70994	-1.04224	0	-0.00205869	0.0490788	0	0
540	540	2014	-0.585856	-0.581448	0	0.0158721	0.0514047	1	0
540	540	2015	-1.05321	-0.68326	0	0.0264403	0.157872	0	0
540	540	2016	-0.57998	-0.477351	0	-0.00431184	0.047935	0	0
540	540	2017	-2.64706	-1.14668	0	0.00354215	0.0435812	0	0
540	540	2019	1.72043	1.01279	1	-0.00486762	0.0659804	0	0
540	540	2020	-1.00555	-0.787138	0	0.00127329	0.0703226	0	0
540	540	2021	-2.55034	-0.846506	0	-0.000874327	0.0781135	0	0
540	540	2022	-0.573402	-0.763175	0	-0.00924318	0.0614037	0	0
541	541	2008	-0.422921	-0.111882	0	-0.013031	0.0965965	0	1
541	541	2009	-0.930564	-0.93781	0	0.0201084	0.0595345	0	1
541	541	2010	-1.79588	-1.1689	0	0.0121429	0.0685224	0	1
541	541	2011	-0.110944	-0.205966	0	-0.00919745	0.0406606	1	1
541	541	2012	1.37741	0.772729	1	-0.00595014	0.0429427	1	0
541	541	2013	-0.830999	-0.582546	0	0.00228415	0.0375401	1	0
541	541	2014	-0.382055	-0.422234	0	0.00962285	0.0623262	1	0
541	541	2015	-0.0813263	-0.497104	0	0.0204334	0.10112	1	0
541	541	2016	-0.92386	-0.396948	0	-0.00840594	0.0627515	1	0
541	541	2017	-0.785416	-0.697579	0	-0.000192451	0.0229239	1	0
541	541	2018	-0.00664044	-0.133816	0	-0.00798529	0.0339649	1	0
541	541	2019	0.524475	0.205588	0	-0.000192712	0.0266699	1	0
541	541	2020	-2.46057	-1.07725	0	0.00678804	0.0592677	1	1
541	541	2021	0.337908	-0.333791	1	-0.000983038	0.0310501	1	1
541	541	2022	-0.0338551	0.141435	0	-0.00148242	0.0427439	0	0
543	543	2008	-0.314652	-0.264486	0	-0.0193359	0.105214	0	0
543	543	2009	-0.669523	-0.366816	0	0.0182009	0.0651435	0	0
543	543	2010	-0.593642	-0.493428	0	-0.00521339	0.042711	0	0
543	543	2011	-0.329267	-0.120297	0	-0.00383306	0.0633354	0	0
543	543	2012	-0.925845	-0.813032	0	0.00946031	0.0514608	0	0
543	543	2013	-0.253631	-0.47513	0	-0.000621827	0.034248	0	0
543	543	2014	-2.36836	-1.20709	0	0.0128044	0.0411815	0	0
543	543	2015	1.82658	1.01508	1	0.00551815	0.0744626	0	0
543	543	2016	-0.2002	-0.265197	0	-0.00018916	0.0473605	0	0
543	543	2017	0.0202221	0.0739445	0	-0.0076629	0.0243676	0	0
543	543	2018	-0.199721	-0.0564474	0	0.00016564	0.0466206	0	0
543	543	2019	-0.0028965	0.367603	0	0.00027275	0.0377456	0	0
543	543	2020	0.314506	0.199559	0	-0.001037	0.0299368	0	0
543	543	2021	-0.511505	-0.314609	0	0.00724579	0.0537436	0	0
543	543	2022	-0.641664	-0.569186	0	-0.00267348	0.0581171	0	0
544	544	2008	-0.405646	-0.0535715	0	-0.00613323	0.105817	0	0
544	544	2009	-0.514047	-0.572592	0	0.0128515	0.0613063	0	0
544	544	2010	-1.11841	-1.02884	0	0.00557441	0.0595201	0	0
544	544	2011	-1.57147	-0.822276	0	-0.00157376	0.0518126	0	0
544	544	2012	0.469495	0.265	1	-0.00241618	0.0411302	0	0
544	544	2013	-1.00027	-0.682444	0	0.00523717	0.0567908	0	0
544	544	2014	-0.246987	-0.478459	0	0.00305515	0.0320032	0	0
544	544	2015	0.44903	-0.087341	1	0.0169171	0.120902	0	0
544	544	2016	-0.511838	-0.342031	0	-0.00069248	0.0501076	1	1
544	544	2017	0.287346	-0.035134	0	-0.00269516	0.0399711	1	1
544	544	2018	0.332759	0.324686	1	-0.00965153	0.0666987	1	1
544	544	2019	-1.2993	-0.375407	0	0.00618546	0.0518519	0	0
544	544	2020	-0.716475	-0.586546	0	0.00361608	0.0387816	0	0
544	544	2021	0.878723	0.780067	1	-0.000567038	0.0298637	0	0
544	544	2022	-1.31542	-0.473248	0	0.00228868	0.0598105	0	0
545	545	2008	-0.698874	-0.367306	0	-0.00468747	0.141114	0	0
545	545	2009	-1.06046	-0.746671	0	0.0118028	0.0636424	0	0
545	545	2010	-0.783871	-0.326601	0	-0.000748208	0.0659532	0	0
545	545	2011	0.236779	-0.0498824	0	-0.00773408	0.069454	0	0
545	545	2014	-0.193434	-0.231112	0	0.00840334	0.0503432	1	1
545	545	2015	0.757116	0.722215	0	0.0206855	0.0903406	1	1
545	545	2016	-0.600016	0.0342665	0	-0.00698336	0.0586932	1	0
545	545	2017	-2.02663	-0.770233	0	-0.00159124	0.0457748	1	0
545	545	2018	1.95541	0.946293	1	-0.0147367	0.0387569	1	0
545	545	2019	1.03034	0.705236	1	0.000470654	0.0455358	1	0
545	545	2020	-2.40425	-1.4748	0	0.00583315	0.0839748	1	0
545	545	2021	-0.200737	-0.270504	0	0.00661358	0.0916804	0	0
545	545	2022	-1.46961	-0.862798	0	0.00012414	0.0776306	0	0
546	546	2008	0.76634	0.361334	1	0.000462405	0.121556	0	0
546	546	2009	-0.176649	-0.0800129	0	0.0177174	0.086058	0	0
546	546	2010	0.203112	0.186944	0	0.00059698	0.0652652	0	0
546	546	2011	1.12048	0.272772	1	-0.0111634	0.0575707	0	0
546	546	2012	0.398253	0.586622	0	0.00265208	0.0639605	0	0
546	546	2013	-0.671328	-0.399517	0	-0.0032315	0.046931	0	0
546	546	2014	0.164162	0.161513	0	0.0054746	0.0477226	0	0
546	546	2015	-0.37458	-0.479384	0	0.0188509	0.127774	0	0
546	546	2016	0.135485	0.0590478	0	-0.00139859	0.0638366	1	1
546	546	2017	0.327444	-0.00592049	0	0.0117355	0.0612199	1	1
546	546	2018	0.151055	0.196242	0	-0.0122548	0.0584117	0	0
546	546	2019	-0.0436836	-0.130906	0	0.00361365	0.0335804	0	0
546	546	2020	-1.52683	-1.15378	0	-0.00450713	0.045805	0	0
546	546	2021	-1.65067	-0.909307	0	0.0153725	0.0963261	0	0
546	546	2022	0.409689	0.17538	0	0.00111726	0.0797832	0	0
547	547	2008	0.16835	0.612706	0	-0.0139101	0.107463	0	0
547	547	2009	-0.645279	-0.410529	0	0.0175148	0.0552984	0	0
547	547	2010	0.18324	0.189636	0	0.0101332	0.0694838	0	0
547	547	2011	0.274024	-0.0175952	0	-0.00828049	0.0597573	0	0
547	547	2012	-0.821146	-0.561286	0	0.00329075	0.0525467	0	0
547	547	2013	0.514074	0.428936	0	0.00462295	0.0465939	0	0
547	547	2014	-1.42069	-1.04714	0	0.032769	0.123702	0	0
547	547	2015	-0.889737	-0.789949	0	0.0160924	0.139425	0	1
547	547	2017	-1.22088	-0.790923	0	-0.0066284	0.0559175	0	1
547	547	2018	-0.588013	-0.718889	0	-0.00751087	0.0583371	0	0
547	547	2019	-0.752306	-0.772208	0	0.00701313	0.0498033	0	0
547	547	2020	-0.326305	-0.487496	0	0.0215606	0.0691809	0	0
[truncated: 40,522 more rows]
